# Supplementary material for: The Host Peritoneal Cavity Harbors Prominent Memory Th2 and Early Recall Responses to an Intestinal Nematode
Source: Front Immunol. 2022 Mar 28;13:842870. doi: 10.3389/fimmu.2022.842870 (PMC8996181; doi:10.3389/fimmu.2022.842870)
Supplement: Supplementary file 2 [file Table_1.xlsx]

## Sheet: PEC
	Top	Gene	logFC.PEC.vs.lun	logFC.PEC.vs.mLK	logFC.PEC.vs.siL	pval.PEC.vs.lun	pval.PEC.vs.mLK	pval.PEC.vs.siL	fdr.PEC.vs.lun	fdr.PEC.vs.mLK	fdr.PEC.vs.siL	gs
	1	ENSMUSG00000100259	2.41979	0.678262	2.34557	5.54045e-15	0.0812897	4.19151e-09	6.67371e-11	0.435395	3.41786e-06	Gm29236
	1	ENSMUSG00000023132	0	0	-13.6823	1	1	6.05678e-20	1	1	1.62982e-15	Gzma
	1	ENSMUSG00000044258	0.00094814	13.2192	2.40614	0.998829	1.54077e-22	0.00322123	1	2.8385e-18	0.0670475	Ctla2a
	2	ENSMUSG00000030669	-12.1552	0	-13.8954	6.06394e-15	1	1.831e-16	6.67371e-11	1	9.85405e-13	Calca
	2	ENSMUSG00000049103	0.888426	13.5313	4.40011	0.181304	2.1097e-22	3.312e-06	0.505081	2.8385e-18	0.000650531	Ccr2
	2	ENSMUSG00000095123	-0.482836	0.148043	-6.37032	0.357137	0.829795	5.89367e-17	0.689958	1	5.62537e-13	Gm21781
	3	ENSMUSG00000026069	-0.580495	10.8913	0.335084	0.357346	6.89515e-20	0.646525	0.690097	6.18472e-16	0.959222	Il1rl1
	3	ENSMUSG00000020354	-1.38071	-0.484141	-5.71196	0.00865767	0.415081	6.80235e-17	0.094448	0.90271	5.62537e-13	Sgcd
	3	ENSMUSG00000083748	4.90814	4.24296	0.0248777	7.44031e-15	1.32208e-06	0.972252	6.67371e-11	0.000399728	1	Gm11662
	4	ENSMUSG00000035202	1.18631	2.43378	0.15217	4.98726e-08	1.69648e-16	0.563614	2.39647e-05	1.14126e-12	0.893765	Lars2
	4	ENSMUSG00000036030	-0.64669	0.638248	-3.89428	0.0937493	0.173856	8.36206e-17	0.337395	0.663682	5.62537e-13	Prtg
	4	ENSMUSG00000045690	2.39187	0.678272	2.34553	1.23514e-14	0.0819058	4.50292e-09	8.30908e-11	0.437129	3.46197e-06	Wdr89
	5	ENSMUSG00000026077	2.59336	2.90262	2.84391	2.28991e-13	2.85294e-09	9.04806e-10	1.1781e-09	2.19342e-06	9.01757e-07	Npas2
	5	ENSMUSG00000098178	0.561672	2.11186	1.17077	0.00392275	2.55205e-16	9.34433e-07	0.0644257	1.37346e-12	0.000241986	Yam1
	6	ENSMUSG00000063887	-4.16373	-0.034395	-1.84319	2.62685e-13	0.950591	0.00105159	1.1781e-09	1	0.0350646	Nlgn1
	6	ENSMUSG00000006360	1.7492	3.39398	5.15723	3.4509e-05	1.79228e-08	2.26831e-16	0.00320208	1.02613e-05	1.0173e-12	Crip1
	6	ENSMUSG00000106106	0.498182	1.9126	1.03305	0.00764501	5.3492e-15	5.69657e-06	0.0889541	2.39903e-11	0.000988962	Rn18s-rs5
	7	ENSMUSG00000026018	-0.774148	-2.68781	-3.15171	0.0207772	2.70802e-11	5.74062e-15	0.141902	3.47001e-08	2.20678e-11	Ica1l
	7	ENSMUSG00000036833	2.76459	0.0349516	2.48461	8.61187e-13	0.941512	5.99741e-07	3.31053e-09	1	0.000179316	Pnpla7
	7	ENSMUSG00000062593	-0.0778623	10.8795	-1.51267	0.915713	1.04981e-14	0.0830635	1	4.03563e-11	0.325967	Lilrb4a
	8	ENSMUSG00000101599	-3.66799	0.31222	-0.754587	4.28503e-12	0.570756	0.154235	1.32477e-08	1	0.461089	Gm20342
	8	ENSMUSG00000100596	-0.711446	-0.564827	-5.62288	0.1835	0.366322	6.57732e-15	0.507742	0.879472	2.21236e-11	Gm29502
	8	ENSMUSG00000105361	0.453102	2.02391	0.908637	0.0241824	1.98348e-14	0.000195931	0.153618	6.54108e-11	0.0112897	Yam1
	9	ENSMUSG00000100183	-1.30686	-0.604786	-3.24027	0.000491815	0.170653	6.02846e-14	0.0177165	0.660622	1.80244e-10	Gm28512
	9	ENSMUSG00000041046	-2.87011	9.68823	-4.17112	0.000656141	2.18773e-14	1.25566e-05	0.0209444	6.54108e-11	0.00175981	Ramp3
	9	ENSMUSG00000022091	3.64816	3.64816	3.64816	4.43083e-12	3.0879e-06	2.79516e-07	1.32477e-08	0.000762315	0.000101642	Sorbs3
	10	ENSMUSG00000030530	-0.902754	7.96809	0.768577	0.153252	4.94511e-14	0.291167	0.45887	1.33068e-10	0.63211	Furin
	10	ENSMUSG00000052613	-2.64234	-0.492596	-4.81739	1.39423e-06	0.402925	1.13144e-13	0.000300138	0.891285	3.04459e-10	Pcdh15
	10	ENSMUSG00000024675	4.5299	-0.0370156	3.91678	1.90967e-11	0.962977	1.04117e-05	5.13872e-08	1	0.00150629	Ms4a4c
	11	ENSMUSG00000042262	-11.3408	-6.76889	-11.0837	3.10792e-11	2.40725e-07	8.29686e-11	7.60282e-08	9.66817e-05	1.24741e-07	Ccr8
	11	ENSMUSG00000074874	1.37795	11.1422	3.40444	0.0815925	5.87459e-14	0.00156561	0.312093	1.43708e-10	0.04444	Ctla2b
	11	ENSMUSG00000022197	-1.30025	-0.821575	-3.04487	0.000287399	0.0483479	1.96816e-13	0.0136395	0.333192	4.81467e-10	Pdzd2
	12	ENSMUSG00000026134	-1.08229	-4.0941	-0.950551	0.0152458	9.49989e-14	0.0616837	0.120237	2.13027e-10	0.273494	Prim2
	12	ENSMUSG00000026596	-4.95086	-4.71452	-4.95697	3.94538e-11	1.46618e-09	2.20964e-10	8.84718e-08	1.23292e-06	2.70269e-07	Abl2
	12	ENSMUSG00000046337	-2.63239	-0.438699	-4.4532	6.94233e-07	0.44066	3.83334e-13	0.000185058	0.926674	8.37647e-10	Fam178b
	13	ENSMUSG00000105195	3.73144	4.56483	3.52353	8.68597e-11	5.76639e-08	3.28525e-06	1.79793e-07	2.82123e-05	0.00065002	RP24-503L4.2
	13	ENSMUSG00000034573	-1.85877	10.3929	-0.725909	0.0247982	1.10849e-13	0.418071	0.155491	2.29449e-10	0.755279	Ptpn13
	13	ENSMUSG00000021983	-3.14196	-5.26116	-6.65739	1.62138e-05	1.19382e-09	4.04676e-13	0.00180907	1.10774e-06	8.37647e-10	Atp8a2
	14	ENSMUSG00000006411	-2.65266	-0.87979	-4.85552	3.98424e-06	0.153789	1.35541e-12	0.000618393	0.628431	2.6052e-09	Pvrl4
	14	ENSMUSG00000089672	-0.45538	10.3142	-1.78258	0.557318	3.32502e-13	0.0509511	0.86486	6.39093e-10	0.247883	Lilr4b
	14	ENSMUSG00000020823	5.45288	2.05374	5.3397	9.62264e-11	0.0471013	3.98987e-06	1.84954e-07	0.329207	0.000740438	Sec14l1
	15	ENSMUSG00000026011	-1.49309	-0.782827	-3.16247	0.000128133	0.0765152	4.5979e-12	0.00843012	0.422348	8.24833e-09	Ctla4
	15	ENSMUSG00000102037	-4.60086	1.6836	-2.39677	1.20682e-10	0.018832	0.00044972	2.10338e-07	0.218375	0.0198711	Bcl2a1a
	15	ENSMUSG00000040624	0.0409544	-3.015	-0.0248097	0.906814	2.00326e-12	0.953386	1	3.59372e-09	1	Plekhg1
	16	ENSMUSG00000025932	-0.616587	0.130799	-5.21167	0.271273	0.85402	6.36224e-12	0.616998	1	1.07001e-08	Eya1
	16	ENSMUSG00000103646	4.78407	5.4742	4.19021	1.25066e-10	6.61112e-07	2.17822e-05	2.10338e-07	0.000234077	0.00261669	Gm37706
	16	ENSMUSG00000064065	-0.716486	-3.89847	-0.0241034	0.106888	4.64251e-12	0.962314	0.366029	7.7164e-09	1	Ipcef1
	17	ENSMUSG00000042808	4.41286	4.59811	4.96614	4.50653e-10	7.03353e-06	3.09857e-07	6.92614e-07	0.0013815	0.000106897	Gpx2
	17	ENSMUSG00000068220	1.05587	4.92685	3.1588	0.0226051	4.98902e-12	3.6654e-07	0.148038	7.7164e-09	0.000121768	Lgals1
	18	ENSMUSG00000026080	2.56972	2.68146	1.48177	4.63304e-10	2.06306e-06	0.00377864	6.92614e-07	0.000560757	0.0736274	Chst10
	18	ENSMUSG00000048960	-0.279084	0.0308352	-2.26978	0.350849	0.933659	8.34416e-11	0.688781	1	1.24741e-07	Prex2
	18	ENSMUSG00000033538	-0.628196	11.1014	1.29329	0.492594	5.16167e-12	0.232413	0.814152	7.7164e-09	0.579556	Casp4
	19	ENSMUSG00000028033	0.776283	5.37717	1.44217	0.124114	1.20773e-11	0.0214008	0.404031	1.71047e-08	0.152326	Kcnq5
	19	ENSMUSG00000030365	7.41329	-1.79137	7.41329	5.49877e-10	0.262492	9.62507e-06	7.74982e-07	0.769911	0.0014256	Clec2i
	19	ENSMUSG00000022500	-5.383	1.26507	-6.9314	2.36176e-08	0.162512	1.06425e-10	1.35218e-05	0.647551	1.50725e-07	Litaf
	20	ENSMUSG00000047940	-2.95446	-1.03759	-4.30324	7.0539e-07	0.0918145	1.5e-10	0.000185058	0.467835	2.01818e-07	Stpg2
	20	ENSMUSG00000024538	0	-7.73443	0	1	2.58731e-11	1	1	3.47001e-08	1	Ppic
	20	ENSMUSG00000064350	2.68288	1.071	1.86643	5.76002e-10	0.0510537	0.000568891	7.74982e-07	0.34509	0.0230894	mt-Ty
	21	ENSMUSG00000078492	1.73968	1.8459	1.07276	8.38343e-10	8.7963e-07	0.00205369	1.02541e-06	0.00028518	0.0526813	1700045H11Rik
	21	ENSMUSG00000106190	0.386613	1.14022	-7.14414	0.574292	0.183648	1.86342e-10	0.878935	0.677671	2.38775e-07	CAAA01154573.1
	22	ENSMUSG00000084314	1.73968	1.8459	1.07276	8.38343e-10	8.7963e-07	0.00205369	1.02541e-06	0.00028518	0.0526813	Rps15a-ps3
	22	ENSMUSG00000025730	-0.267713	-6.05832	-3.75655	0.67022	7.30409e-11	5.46434e-06	0.938148	8.9339e-08	0.000961045	Rab40c
	23	ENSMUSG00000027238	-1.1776	-0.494761	-10.4364	0.123571	0.486849	2.85739e-10	0.402953	0.963069	3.34302e-07	Frmd5
	23	ENSMUSG00000023067	-0.789147	10.6311	-0.627457	0.414515	9.27935e-11	0.569773	0.744667	1.08564e-07	0.899447	Cdkn1a
	23	ENSMUSG00000084289	-1.52294	-0.097249	-1.03361	9.48494e-10	0.766298	0.000245173	1.1097e-06	1	0.0131421	Gm6977
	24	ENSMUSG00000097353	4.83807	0.849652	3.97214	1.31829e-09	0.381141	0.000159865	1.47808e-06	0.879644	0.00987519	A430046D13Rik
	24	ENSMUSG00000021567	0.0464066	-4.29188	0.350736	0.930646	1.44555e-10	0.557654	1	1.62076e-07	0.888366	Nkd2
	24	ENSMUSG00000042842	-9.6287	0	-11.0433	2.38899e-09	1	3.5625e-10	2.2959e-06	1	3.99431e-07	Serpinb6b
	25	ENSMUSG00000061298	-2.79618	0.409174	-0.221089	1.63489e-09	0.417136	0.655216	1.75973e-06	0.904125	0.965161	Agbl4
	25	ENSMUSG00000047454	0.864473	2.12418	0.777465	0.000678146	3.70924e-10	0.012211	0.0212808	3.99248e-07	0.12042	Gphn
	25	ENSMUSG00000093897	-6.79405	0.133651	-8.4829	1.83717e-08	0.730754	4.30834e-10	1.17704e-05	1	4.59644e-07	Gm26268
	26	ENSMUSG00000026024	-2.25505	0.603459	-3.71095	1.28055e-05	0.298936	4.44117e-10	0.00151133	0.818236	4.59644e-07	Als2
	26	ENSMUSG00000052302	-6.00279	-2.69195	-0.955255	1.84149e-09	0.00239229	0.24089	1.90587e-06	0.0820051	0.588213	Tbc1d30
	26	ENSMUSG00000057098	-2.05022	-9.25181	-0.604797	0.024802	4.13774e-10	0.508249	0.155491	4.28241e-07	0.844956	Ebf1
	27	ENSMUSG00000102930	-2.77706	-7.87229	-0.621058	0.0021729	7.36647e-10	0.471413	0.0440622	7.34165e-07	0.809007	Gm38115
	27	ENSMUSG00000067058	2.18926	1.72243	1.56459	2.09783e-09	0.000326516	0.000501706	2.09076e-06	0.0228977	0.0213492	Rps15a-ps5
	28	ENSMUSG00000015619	0.59875	5.66889	0.592506	0.304871	9.46882e-10	0.400916	0.660848	9.09987e-07	0.736959	Gata3
	28	ENSMUSG00000107427	-0.191703	0.528536	-3.89137	0.693155	0.389673	9.96696e-10	0.951683	0.882361	9.5786e-07	RP23-25K2.2
	29	ENSMUSG00000019990	-3.82111	0.248409	-4.54675	3.36888e-08	0.716504	1.78265e-09	1.81307e-05	1	1.65411e-06	Pde7b
	29	ENSMUSG00000071516	2.48808	2.5898	2.37242	2.61279e-09	5.33874e-06	1.05679e-05	2.4244e-06	0.00111364	0.00152071	Hist1h2ai
	30	ENSMUSG00000102561	-3.31696	0.964633	-3.52208	3.11846e-09	0.102928	4.73175e-09	2.79716e-06	0.502026	3.53685e-06	Gm37039
	30	ENSMUSG00000038860	-3.04206	0.279752	-4.37954	1.96852e-06	0.667561	1.9009e-09	0.00037568	1	1.70505e-06	Garnl3
	30	ENSMUSG00000105518	0.179704	8.81018	4.33214	0.823709	1.30629e-09	0.000118356	1	1.14335e-06	0.00831552	RP23-326D6.5
	31	ENSMUSG00000103888	-0.818071	-0.0236865	-2.03216	0.00536173	0.945764	2.24469e-09	0.0754202	1	1.94847e-06	Dst
	31	ENSMUSG00000058427	-10.7551	0	-6.57129	4.3378e-09	1	3.00852e-06	3.76535e-06	1	0.000599676	Cxcl2
	31	ENSMUSG00000019876	-1.87939	-5.76678	-3.90836	0.00974207	1.31718e-09	6.44206e-06	0.0991649	1.14335e-06	0.00106953	Pkib
	32	ENSMUSG00000009470	2.25266	1.39302	1.08894	4.92975e-09	0.00518064	0.0216745	4.14545e-06	0.121295	0.153166	Tnpo1
	32	ENSMUSG00000031402	-0.376964	-9.21784	-9.42176	0.169651	4.38637e-09	2.76823e-09	0.488715	3.10613e-06	2.32782e-06	Mpp1
	33	ENSMUSG00000045658	-0.689917	-2.39708	-1.1346	0.043445	1.74382e-09	0.00339368	0.213099	1.42195e-06	0.068898	Pid1
	33	ENSMUSG00000032845	-4.49653	-1.36975	-3.94728	8.00338e-09	0.0661583	7.20423e-07	6.3532e-06	0.392885	0.000201936	Alpk2
	34	ENSMUSG00000026173	0.873614	3.10618	0.553414	0.017481	1.85305e-09	0.214734	0.129729	1.46658e-06	0.554942	Plcd4
	34	ENSMUSG00000103227	-1.00235	-0.879367	-2.22324	0.00223569	0.021394	4.46456e-09	0.0448003	0.228849	3.46197e-06	Gm37733
	34	ENSMUSG00000070601	-3.46524	0	0	8.02739e-09	1	1	6.3532e-06	1	1	Vmn2r84
	35	ENSMUSG00000037341	3.85749	-1.35411	0.807793	8.90791e-09	0.103159	0.320416	6.84005e-06	0.502405	0.656573	Slc9a7
	36	ENSMUSG00000029135	-2.06277	7.39448	-2.09362	0.0120572	3.2435e-09	0.0201543	0.108547	2.42442e-06	0.148421	Fosl2
	36	ENSMUSG00000105014	2.41516	2.59418	2.32823	9.1509e-09	6.02953e-06	1.68761e-05	6.84005e-06	0.00121991	0.00216247	AL589651.1
	37	ENSMUSG00000026605	4.83066	4.33436	2.57109	9.63401e-09	0.000288913	0.0151741	7.00653e-06	0.0211873	0.13142	Cenpf
	37	ENSMUSG00000001020	0.174769	8.57545	4.33836	0.829861	3.54849e-09	0.000132211	1	2.58071e-06	0.00877744	S100a4
	37	ENSMUSG00000024319	1.49954	2.17719	3.29187	0.000299364	0.000101605	5.1231e-09	0.0138118	0.00987038	3.72588e-06	Vps52
	38	ENSMUSG00000050587	-4.65603	-0.248025	-2.45915	1.07184e-08	0.742513	0.00141258	7.5868e-06	1	0.0422977	Lrrc4c
	38	ENSMUSG00000044072	-1.77377	-2.16263	-6.73309	0.0274314	0.0188783	6.93574e-09	0.163852	0.218399	4.91141e-06	Eml6
	39	ENSMUSG00000105613	6.89995	6.31082	5.69788	1.09958e-08	0.000348154	0.00053937	7.5868e-06	0.0235265	0.0222258	RP23-31J24.2
	39	ENSMUSG00000000440	1.1516	11.3332	2.31845	0.284251	6.52366e-09	0.0950198	0.633818	4.50116e-06	0.352237	Pparg
	39	ENSMUSG00000096977	-0.595933	1.09043	-3.11081	0.186423	0.0524971	1.09168e-08	0.511517	0.350097	7.53229e-06	Gm10827
	40	ENSMUSG00000027243	-2.98234	-6.99982	-7.00835	0.00107701	1.49124e-08	1.22153e-08	0.0284409	8.72345e-06	8.21752e-06	Harbi1
	40	ENSMUSG00000086618	-0.010241	8.63713	-0.470333	0.990911	7.24679e-09	0.656459	1	4.86916e-06	0.965969	Gm13256
	40	ENSMUSG00000050270	-4.24494	-0.252793	-0.876216	1.43142e-08	0.71033	0.195038	9.62953e-06	1	0.525669	Tmem220
	41	ENSMUSG00000024165	1.35334	-3.28593	-0.768355	0.001981	7.41891e-09	0.143772	0.0418421	4.86916e-06	0.443156	Hn1l
	41	ENSMUSG00000069376	-1.11497	-0.820402	-5.14158	0.0534447	0.202868	1.63847e-08	0.241707	0.695853	1.07536e-05	Gm5507
	41	ENSMUSG00000024661	-1.51218	0.144671	-1.13382	1.77367e-08	0.637002	0.00013592	1.16409e-05	1	0.00885589	Fth1
	42	ENSMUSG00000032263	-0.552005	3.20223	6.53858	0.480331	0.00226625	1.70945e-08	0.803708	0.0796117	1.09523e-05	Bckdhb
	42	ENSMUSG00000010362	-1.89453	5.2153	2.49015	0.00346823	7.75591e-09	0.000959162	0.0595844	4.96913e-06	0.0328791	Rdm1
	43	ENSMUSG00000039115	-2.02307	-0.672173	-2.27713	4.07078e-08	0.102591	1.82612e-08	2.02853e-05	0.50111	1.14277e-05	Itga9
	43	ENSMUSG00000015312	-4.75436	-0.64144	-3.15694	1.88088e-08	0.420753	0.000128688	1.17704e-05	0.908305	0.00876677	Gadd45b
	43	ENSMUSG00000057440	-2.89591	7.23578	-3.46713	0.00119675	1.02168e-08	0.000413936	0.0304379	6.39357e-06	0.018786	Mpp7
	44	ENSMUSG00000102960	-1.62536	-3.38173	-0.667552	0.001087	1.09976e-08	0.232631	0.0286485	6.58873e-06	0.579811	Gm37943
	44	ENSMUSG00000080076	2.23872	2.27937	2.0648	2.09181e-08	2.24405e-05	5.06479e-05	1.26597e-05	0.00347041	0.00483968	Hist1h2aj
	44	ENSMUSG00000060680	1.11071	1.17407	1.83172	1.69795e-05	0.000406167	2.10089e-08	0.00186491	0.026273	1.28484e-05	Gm8894
	45	ENSMUSG00000049439	1.83933	2.09568	-0.685368	2.11708e-08	1.83276e-06	0.082164	1.26597e-05	0.000508429	0.323854	Cyp20a1
	45	ENSMUSG00000098145	-0.0781154	0.00462734	-1.94528	0.794329	0.997504	2.31238e-08	1	1	1.38275e-05	Gm26936
	45	ENSMUSG00000063628	0.157377	2.84804	2.06666	0.653645	1.10183e-08	3.38933e-06	0.928176	6.58873e-06	0.00065614	Gm7665
	46	ENSMUSG00000062980	-3.59617	0.626889	-0.783777	2.22419e-08	0.34349	0.225634	1.3011e-05	0.867962	0.570531	Cped1
	46	ENSMUSG00000079523	0.560754	0.290868	1.19414	0.00133988	0.180271	2.5718e-08	0.0328383	0.672204	1.50445e-05	Tmsb10
	47	ENSMUSG00000073471	1.92818	1.31462	5.00003	0.00162607	0.0971727	2.95105e-08	0.036708	0.48316	1.68957e-05	Rsph3a
	48	ENSMUSG00000070780	-4.32999	-0.303049	-3.05605	2.58015e-08	0.674063	7.18508e-05	1.44645e-05	1	0.00600445	Rbm47
	48	ENSMUSG00000055435	-1.19791	6.87879	-2.04239	0.12656	2.00134e-08	0.0230404	0.408886	1.12196e-05	0.157842	Maf
	48	ENSMUSG00000047880	0	-5.77483	-6.24856	1	1.17418e-07	3.3972e-08	1	5.01522e-05	1.88209e-05	Cxcr5
	49	ENSMUSG00000037922	-1.15763	-8.96584	-6.74046	0.200098	2.12257e-08	2.62458e-06	0.523653	1.16564e-05	0.00054748	Bank1
	49	ENSMUSG00000020077	-1.84549	0.471709	-1.77043	2.99566e-08	0.209968	1.35853e-06	1.64511e-05	0.702217	0.000332334	Srgn
	49	ENSMUSG00000033760	-3.4061	-3.0336	-4.87555	1.22472e-05	0.000245956	3.49071e-08	0.00146471	0.0190132	1.88209e-05	Rbm4b
	50	ENSMUSG00000000296	-0.142144	-0.241305	-5.75432	0.821986	0.764405	3.52932e-08	1	1	1.88209e-05	Tpd52l1
	50	ENSMUSG00000020027	1.14777	10.7596	0.721547	0.27529	2.97895e-08	0.574887	0.621772	1.60321e-05	0.90373	Socs2
	51	ENSMUSG00000086697	7.24952	6.28767	6.96532	3.72587e-08	0.0010045	0.000151884	1.95386e-05	0.0458917	0.00955712	4933427G23Rik
	51	ENSMUSG00000017493	-1.55784	-6.18349	-2.4587	0.0603348	3.10862e-08	0.0093138	0.259312	1.64019e-05	0.10859	Igfbp4
	51	ENSMUSG00000025142	2.17562	-0.634399	5.58864	0.0011684	0.445632	3.56708e-08	0.0299267	0.930442	1.88209e-05	Aspscr1
	52	ENSMUSG00000004110	0.0900424	-2.08752	-0.202309	0.773559	3.98777e-08	0.588046	0.992311	2.0636e-05	0.915301	Cacna1e
	52	ENSMUSG00000055013	-2.31073	0.295049	-1.82908	3.77571e-08	0.535464	5.07305e-05	1.95386e-05	1	0.00483968	Agap1
	52	ENSMUSG00000103085	-1.66028	0.664347	-2.56873	5.62995e-05	0.17019	3.91253e-08	0.00474041	0.659986	2.02466e-05	Gm38120
	53	ENSMUSG00000026409	-3.09341	-5.19683	-0.145926	0.000109958	4.14907e-08	0.85608	0.00745305	2.10655e-05	1	Pfkfb2
	53	ENSMUSG00000037736	-3.06917	-0.326914	-2.78263	4.06526e-08	0.576533	2.25839e-06	2.02853e-05	1	0.00048231	Limch1
	53	ENSMUSG00000065436	0.416202	-1.30609	6.38888	0.648222	0.245452	4.49034e-08	0.925212	0.747888	2.25751e-05	Mir342
	54	ENSMUSG00000026131	-0.681352	0.0695679	-1.6159	0.00777169	0.820315	4.53029e-08	0.0896392	1	2.25751e-05	Dst
	54	ENSMUSG00000001542	-1.11492	6.97043	-0.962571	0.16716	4.57299e-08	0.289892	0.485129	2.27879e-05	0.631092	Ell2
	55	ENSMUSG00000105924	3.83801	3.48358	3.09286	4.4915e-08	0.000426033	0.000821279	2.19749e-05	0.027038	0.0299861	AC034285.4
	55	ENSMUSG00000024659	-0.0404281	9.42361	11.1326	0.97455	3.7395e-05	4.8844e-08	1	0.00490859	2.38971e-05	Anxa1
	56	ENSMUSG00000086648	-3.24892	7.03198	-1.71147	0.00245839	6.71094e-08	0.115414	0.047965	3.21966e-05	0.39357	Gm15511
	56	ENSMUSG00000058571	-3.01326	0.679773	-6.91393	0.00221013	0.486811	5.1751e-08	0.04452	0.963065	2.48673e-05	Gpc6
	57	ENSMUSG00000031832	2.52305	-0.11446	3.00847	5.2024e-08	0.840813	9.8231e-07	2.45599e-05	1	0.000251743	Taf1c
	57	ENSMUSG00000086324	-1.37672	-2.90906	0.239426	0.00251335	6.82004e-08	0.639198	0.0485861	3.21966e-05	0.954043	Gm15564
	57	ENSMUSG00000088543	-1.26108	0	-3.00481	0.000674537	1	7.01449e-08	0.0212294	1	3.29306e-05	Gm24961
	58	ENSMUSG00000026347	1.22812	2.74953	4.76535	0.0438516	0.00107652	7.09789e-08	0.214455	0.0478813	3.29306e-05	Tmem163
	58	ENSMUSG00000027719	-4.73402	1.4569	-0.576628	5.56266e-08	0.0874024	0.468281	2.58079e-05	0.454739	0.806136	Adad1
	58	ENSMUSG00000051864	0.872061	4.33518	0.617822	0.107527	7.67828e-08	0.348123	0.367608	3.56233e-05	0.680096	Tbc1d22a
	59	ENSMUSG00000026637	0.489525	-3.7403	-1.46955	0.355957	8.26466e-08	0.0214247	0.689481	3.71166e-05	0.152437	Traf5
	59	ENSMUSG00000105238	2.15496	2.16063	2.04021	5.72168e-08	4.88531e-05	5.534e-05	2.60957e-05	0.0058687	0.00513498	AL589651.2
	59	ENSMUSG00000022761	-1.48198	-0.464953	-4.2031	0.0209741	0.522819	9.73932e-08	0.142509	0.9934	4.36906e-05	Lztr1
	60	ENSMUSG00000017009	-8.47938	0	-5.88723	6.32001e-08	1	5.55205e-06	2.83442e-05	1	0.00097013	Sdc4
	60	ENSMUSG00000036019	-1.86995	1.25445	-2.70947	3.30278e-05	0.0178889	9.74185e-08	0.0031075	0.215708	4.36906e-05	Tmtc2
	60	ENSMUSG00000024014	-1.35086	4.60735	-0.560386	0.0280363	8.27603e-08	0.412105	0.165864	3.71166e-05	0.74859	Pim1
	61	ENSMUSG00000030149	0.126867	10.2353	10.7687	0.920695	7.53129e-06	1.02093e-07	1	0.0014554	4.47003e-05	Klrk1
	61	ENSMUSG00000019813	-2.43147	-3.12377	-0.845895	2.89635e-06	9.97801e-08	0.123346	0.000506091	4.40161e-05	0.407517	Cep57l1
	61	ENSMUSG00000064105	-7.7865	-0.978421	-7.85412	7.63127e-08	0.211168	1.20009e-07	3.36639e-05	0.702376	4.96818e-05	Cnnm2
	62	ENSMUSG00000102055	-2.84169	-6.43009	-0.478341	0.00161704	1.0782e-07	0.567339	0.0365655	4.67957e-05	0.89724	Gm28913
	62	ENSMUSG00000105866	0.124605	0.480094	-3.16524	0.802397	0.42287	1.04477e-07	1	0.910757	4.47003e-05	RP23-170E15.2
	62	ENSMUSG00000081552	-1.24093	-0.139256	-0.735821	1.12151e-07	0.64502	0.00601028	4.86753e-05	1	0.0919784	Gm12328
	63	ENSMUSG00000039633	-6.62976	-1.30329	-0.593916	1.25847e-07	0.0438823	0.292148	5.37525e-05	0.318082	0.633626	Lonrf1
	63	ENSMUSG00000097276	0.119514	-0.205181	-1.82689	0.676261	0.555817	1.04653e-07	0.941543	1	4.47003e-05	4930525G20Rik
	64	ENSMUSG00000000290	1.3591	-0.307865	9.67623	0.188255	0.810733	1.19002e-07	0.514812	1	4.96818e-05	Itgb2
	64	ENSMUSG00000053580	2.05713	5.47642	3.41354	0.00200844	1.85855e-07	0.000158598	0.0421988	7.81434e-05	0.00983341	Tanc2
	64	ENSMUSG00000065820	-2.49329	0.766574	-1.20607	1.35885e-07	0.164456	0.0165629	5.71331e-05	0.650077	0.136214	Gm26316
	65	ENSMUSG00000026456	-6.10823	-6.65531	-0.0459188	3.79199e-07	2.11413e-07	0.964996	0.000124303	8.75219e-05	1	Cyb5r1
	65	ENSMUSG00000086127	-5.05756	0.148065	-1.34383	1.48829e-07	0.794772	0.0795417	6.16129e-05	1	0.317382	Gm11934
	66	ENSMUSG00000025812	-0.303793	9.48335	0.486692	0.778957	2.26854e-07	0.701764	0.995231	9.2491e-05	0.999303	Pard3
	66	ENSMUSG00000019947	-3.93969	-2.69479	-5.55535	2.41553e-05	0.00458646	1.54067e-07	0.00243444	0.115428	6.2815e-05	Arid5b
	66	ENSMUSG00000065767	-3.41694	2.55465	-0.165652	1.58225e-07	0.00044143	0.797407	6.45104e-05	0.0274329	1	Gm23849
	67	ENSMUSG00000038235	-2.31963	-0.293749	-1.65591	1.70497e-07	0.562995	0.000607239	6.84763e-05	1	0.0242326	F11r
	67	ENSMUSG00000070565	-1.94579	-0.616571	-3.26798	0.000348355	0.308205	1.82927e-07	0.0149028	0.829764	7.29873e-05	Rasal2
	68	ENSMUSG00000106230	7.54106	7.16875	7.63465	1.76186e-07	0.000873693	0.000151515	6.97204e-05	0.0414642	0.00955712	RP23-447N11.2
	68	ENSMUSG00000029012	3.17572	-0.784796	6.99108	0.000194376	0.450857	1.84442e-07	0.0107402	0.933338	7.29873e-05	Orc5
	68	ENSMUSG00000104580	-3.58219	7.7272	-1.99781	0.00346644	2.49524e-07	0.103639	0.0595844	9.87419e-05	0.370361	RP24-102B13.3
	69	ENSMUSG00000015316	-2.02261	-0.288009	-3.4528	0.000433089	0.649821	1.92211e-07	0.0164147	1	7.49595e-05	Slamf1
	69	ENSMUSG00000042807	1.77215	3.53285	2.16912	0.000200523	2.55239e-07	0.000400988	0.0110345	9.95396e-05	0.0185366	Hecw2
	69	ENSMUSG00000070695	-2.40996	-0.0382097	-0.490195	1.79508e-07	0.939061	0.326439	7.00054e-05	1	0.659371	Cntnap5a
	70	ENSMUSG00000043943	-0.133921	0	-4.91679	0.335559	1	2.01747e-07	0.687881	1	7.75544e-05	Naalad2
	70	ENSMUSG00000021991	-2.49838	0.664557	-1.38703	1.99286e-07	0.212228	0.00706606	7.66084e-05	0.702376	0.09745	Cacna2d3
	70	ENSMUSG00000022015	-2.79048	8.3564	2.83306	0.0128579	3.14605e-07	0.024298	0.111827	0.000120938	0.161635	Tnfsf11
	71	ENSMUSG00000038828	1.4296	5.5261	-0.285052	0.0379018	4.10387e-07	0.732311	0.197652	0.000155537	1	Tmem214
	71	ENSMUSG00000030156	-3.4018	-0.930126	-0.963675	2.08611e-07	0.16331	0.138719	7.90637e-05	0.648408	0.435148	Cd69
	71	ENSMUSG00000097727	-1.00503	0.520353	-2.86257	0.0337611	0.362525	2.09383e-07	0.184014	0.876005	7.93563e-05	F630040K05Rik
	72	ENSMUSG00000037007	5.98901	5.98411	4.8863	2.2839e-07	0.000424746	0.00209552	8.53576e-05	0.0270201	0.0531966	Zfp113
	72	ENSMUSG00000000869	-2.06221	8.60474	-1.19976	0.0936963	4.88176e-07	0.36439	0.337395	0.000182449	0.698384	Il4
	72	ENSMUSG00000003235	0.502245	-0.70629	9.37869	0.67869	0.634874	2.25505e-07	0.943135	1	8.42794e-05	Eif2b5
	73	ENSMUSG00000100025	-0.732992	-0.743594	-2.00791	0.0331675	0.068462	2.79401e-07	0.182549	0.398237	0.000101642	Gm8141
	73	ENSMUSG00000103314	1.41845	1.45035	1.02142	2.37386e-07	5.99565e-05	0.00164458	8.75045e-05	0.00677887	0.0460021	Gm38358
	73	ENSMUSG00000020702	-5.79797	6.23176	-4.52971	4.52564e-06	5.7338e-07	0.000243771	0.000665468	0.00021078	0.013102	Ccl1
	74	ENSMUSG00000096214	-4.50494	-0.0581926	-3.92569	2.45616e-07	0.938673	7.64306e-06	8.93146e-05	1	0.00121696	Gm22634
	74	ENSMUSG00000037572	-6.6819	-7.56679	-6.50432	1.82119e-06	5.79648e-07	4.77304e-06	0.000360341	0.00021078	0.000856252	Wdhd1
	75	ENSMUSG00000026683	6.22536	6.43349	1.11518	3.04425e-07	0.000309724	0.438065	0.000107941	0.0221658	0.774337	Nuf2
	75	ENSMUSG00000006216	-4.03522	-0.275174	-5.17779	8.47243e-06	0.761233	2.90662e-07	0.0011061	1	0.000104286	Clcnkb
	75	ENSMUSG00000090576	-4.50839	-5.48569	-2.09016	4.49603e-06	5.90222e-07	0.0130802	0.000664745	0.000211764	0.124066	Gm17055
	76	ENSMUSG00000080746	1.31884	1.46971	1.0638	3.0525e-07	1.19943e-05	0.000816499	0.000107941	0.00209581	0.0298927	Rpsa-ps12
	76	ENSMUSG00000086061	-4.03566	-0.275229	-5.16915	8.5088e-06	0.761237	3.02936e-07	0.0011061	1	0.000106897	Gm13075
	77	ENSMUSG00000026315	-2.87196	-0.0579499	-0.909128	3.08872e-07	0.928206	0.114145	0.000107941	1	0.391977	Serpinb8
	77	ENSMUSG00000032238	-1.90316	4.23444	-1.56836	0.00300047	6.95332e-07	0.0251286	0.0541513	0.0002416	0.164803	Rora
	77	ENSMUSG00000074802	-1.0559	1.0621	-2.64391	0.0162747	0.0439156	3.0865e-07	0.124966	0.318181	0.000106897	Gas2l3
	78	ENSMUSG00000026180	-1.6679	0.328257	-1.31029	3.19338e-07	0.402419	0.000303543	0.000110168	0.890934	0.0152072	Cxcr2
	78	ENSMUSG00000030064	-2.85157	5.93264	-2.01604	0.00114675	7.00316e-07	0.0279824	0.0296425	0.0002416	0.175519	Frmd4b
	79	ENSMUSG00000104710	-1.04539	-8.90087	-6.81806	0.288141	7.10303e-07	2.49551e-05	0.639219	0.000241944	0.00288205	RP24-349N15.2
	79	ENSMUSG00000040605	9.94811	9.34922	9.94811	3.38747e-07	0.00407243	0.000310339	0.000115384	0.109257	0.0154361	Bace2
	79	ENSMUSG00000073421	-10.0485	-9.73065	-12.8247	3.38188e-06	6.2362e-06	3.39193e-07	0.000565237	0.00125231	0.000115536	H2-Ab1
	80	ENSMUSG00000026547	0.673501	0.633744	3.78725	0.213285	0.350705	3.58776e-07	0.534333	0.869781	0.000120679	Tagln2
	80	ENSMUSG00000102476	-3.35205	-0.288331	-0.705622	3.49482e-07	0.661811	0.272194	0.000117553	1	0.6136	Gm37245
	80	ENSMUSG00000060477	0.210889	8.3592	0.536026	0.850345	8.10845e-07	0.688333	1	0.000272738	0.989291	Irak2
	81	ENSMUSG00000079037	-6.66008	0.306624	-6.81054	3.75196e-07	0.747555	5.25186e-07	0.000124303	1	0.000164328	Prnp
	81	ENSMUSG00000004612	0.630371	11.7098	0.850985	0.635133	8.48231e-07	0.598533	0.918829	0.000281791	0.922923	Nkg7
	82	ENSMUSG00000098783	0.336281	0.459874	2.01818	0.288785	0.241988	4.07629e-07	0.640267	0.744088	0.000133767	Mir7050
	83	ENSMUSG00000105144	1.53177	0.690385	0.695173	3.83409e-07	0.0624268	0.042745	0.000124303	0.381177	0.223835	RP23-204O17.2
	83	ENSMUSG00000092090	-0.380157	-0.265248	-3.33223	0.0974652	0.178364	4.13803e-07	0.345591	0.669874	0.000134157	Gm3294
	84	ENSMUSG00000051177	-0.830451	0.383093	-3.36372	0.134909	0.555785	4.227e-07	0.425239	1	0.00013541	Plcb1
	84	ENSMUSG00000095762	-1.04309	-0.413797	-0.923098	3.99075e-07	0.106257	7.98702e-05	0.000127842	0.509854	0.00647357	Gm16378
	84	ENSMUSG00000096856	-1.36106	-7.3313	-0.187552	0.134672	1.03109e-06	0.81324	0.424872	0.000330304	1	Gm10778
	85	ENSMUSG00000036766	-4.23273	-0.107396	-0.452888	4.1636e-07	0.888412	0.55792	0.00013181	1	0.88861	Dner
	85	ENSMUSG00000041426	-2.63301	-3.55188	-0.374044	4.1191e-05	1.05703e-06	0.573122	0.00370706	0.000334631	0.902354	Hibch
	85	ENSMUSG00000069833	0.1045	3.89753	4.52326	0.869965	1.95027e-05	4.65259e-07	1	0.003069	0.00014729	Ahnak
	86	ENSMUSG00000104202	1.23671	1.09114	0.847482	4.3223e-07	0.00050406	0.00466586	0.000135243	0.0300083	0.0825656	Gm8101
	86	ENSMUSG00000092274	-0.309451	7.88008	0.222701	0.748595	1.0945e-06	0.843593	0.981233	0.000342463	1	Neat1
	87	ENSMUSG00000026748	0.410665	7.7178	5.58647	0.656197	1.1746e-06	4.75286e-05	0.930255	0.000360649	0.00467253	Plxdc2
	87	ENSMUSG00000078967	-1.18909	-0.945257	-1.89928	0.000297848	0.0147624	5.316e-07	0.0138118	0.19982	0.000164423	Gm3272
	87	ENSMUSG00000061751	-2.49003	-0.311846	-0.884295	4.52216e-07	0.557778	0.0929011	0.00013987	1	0.347785	Kalrn
	88	ENSMUSG00000041642	3.59483	-0.163593	9.75948	0.00267538	0.910269	5.80847e-07	0.0505299	1	0.000177614	Kif21b
	88	ENSMUSG00000000804	1.86731	0.411714	1.06709	4.71021e-07	0.377542	0.0198426	0.000144031	0.879644	0.147092	Usp32
	88	ENSMUSG00000022607	-0.117932	-4.58824	-1.5147	0.867073	1.17942e-06	0.0686978	1	0.000360649	0.29043	Ptk2
	89	ENSMUSG00000103308	1.21247	0.899579	0.938971	4.92144e-07	0.00335875	0.00148577	0.000148799	0.0993192	0.0436012	Gm37800
	89	ENSMUSG00000097581	-0.182836	-1.19564	-5.11421	0.589302	0.0391431	5.94532e-07	0.888079	0.30019	0.000179316	Gm21936
	90	ENSMUSG00000062510	2.82058	3.38731	0.909253	5.24382e-07	1.80093e-05	0.183682	0.000156784	0.00286754	0.513367	Nsl1
	90	ENSMUSG00000020778	-8.54147	-9.24757	-0.661752	2.11895e-06	1.40239e-06	0.0804367	0.000400649	0.0004193	0.319417	Ten1
	91	ENSMUSG00000102606	1.21298	0.899158	0.950926	5.53705e-07	0.00353407	0.00136732	0.000163732	0.102092	0.0413871	Rpl21-ps1
	91	ENSMUSG00000048521	-0.365009	5.27708	-0.21737	0.614482	1.44995e-06	0.796315	0.904584	0.000426174	1	Cxcr6
	91	ENSMUSG00000023806	0.434592	-0.173974	3.79809	0.435592	0.799577	6.16585e-07	0.764104	1	0.000182326	Rsph3b
	92	ENSMUSG00000100838	-3.17218	1.25277	-1.15917	5.70676e-07	0.0657201	0.0700972	0.000166917	0.391686	0.294496	Gm29094
	92	ENSMUSG00000039089	-2.13374	-5.05377	-2.43069	0.0113138	1.45706e-06	0.00893213	0.105894	0.000426174	0.106151	L3mbtl3
	92	ENSMUSG00000090877	-5.2934	-2.92664	-11.3727	0.000208126	0.00370862	6.52639e-07	0.0111369	0.104399	0.00019089	Hspa1b
	93	ENSMUSG00000075014	-1.82526	0.306722	-3.24564	0.00127945	0.634188	6.77038e-07	0.0318784	1	0.000195897	Gm10800
	93	ENSMUSG00000001100	0.376699	5.67701	4.03695	0.622304	1.67331e-06	0.000120143	0.909839	0.000484161	0.00841911	Poldip2
	93	ENSMUSG00000023039	4.31657	3.86771	3.75007	5.91317e-07	0.00227588	0.0017161	0.000171094	0.0797418	0.0472656	Krt7
	94	ENSMUSG00000036155	0.368667	2.14038	-0.0795029	0.276651	1.70557e-06	0.843828	0.623849	0.000488245	1	Mgat5
	94	ENSMUSG00000065818	1.193	1.13476	0.95012	5.99722e-07	0.000218427	0.00122919	0.00017168	0.0174411	0.0384607	Snord35a
	94	ENSMUSG00000086373	-4.22585	4.08295	-5.25812	1.08201e-05	4.60434e-06	6.87171e-07	0.00132345	0.000991186	0.000196714	Gm11978
	95	ENSMUSG00000026058	-0.207348	2.35523	0.0670764	0.577997	1.76863e-06	0.877876	0.88102	0.000500969	1	Khdrbs2
	95	ENSMUSG00000009687	0.436659	0.589957	1.95817	0.164576	0.132081	7.05331e-07	0.480897	0.577256	0.000199787	Fxyd5
	95	ENSMUSG00000100615	5.74171	1.33456	3.54084	6.26367e-07	0.338609	0.015607	0.000176794	0.86788	0.133319	Gm5511
	96	ENSMUSG00000028341	-4.67155	-0.495479	-2.04503	6.30725e-07	0.576658	0.0207208	0.000176794	1	0.150533	Nr4a3
	96	ENSMUSG00000000884	-1.22622	-2.50973	1.93576	0.00591362	1.8074e-06	0.000246193	0.0791296	0.000506619	0.0131445	Gnb1l
	97	ENSMUSG00000033684	-1.42187	-0.861185	-2.15178	0.000201931	0.0484155	7.33441e-07	0.0110667	0.33337	0.000202816	Qsox1
	97	ENSMUSG00000046822	7.25517	3.94802	7.25517	6.60055e-07	0.0945622	0.000399218	0.000181441	0.475815	0.0185366	Slc39a3
	98	ENSMUSG00000032578	-0.654354	5.89924	0.565746	0.415801	1.8987e-06	0.54407	0.745571	0.000521348	0.877025	Cish
	98	ENSMUSG00000096206	-4.17949	-0.0306232	-3.62405	6.66617e-07	0.985575	2.02562e-05	0.000181441	1	0.00245529	Gm22317
	98	ENSMUSG00000038146	0	0	-5.88051	1	1	7.38638e-07	1	1	0.000202816	Notch3
	99	ENSMUSG00000082128	1.44356	1.46271	0.627294	6.67535e-07	0.000114476	0.0690423	0.000181441	0.0108085	0.291566	Gm11824
	99	ENSMUSG00000040950	0.10168	0.302635	-5.07141	0.865152	0.697678	7.90816e-07	1	1	0.00021495	Mgl2
	100	ENSMUSG00000025915	-2.97325	-5.40453	0.863798	0.0016249	2.10444e-06	0.357534	0.036708	0.000566283	0.690113	Sgk3
	100	ENSMUSG00000055413	-1.67822	-0.736764	-2.67696	0.000439078	0.169286	8.84628e-07	0.016571	0.658569	0.000235662	H2-Q5
	101	ENSMUSG00000042581	-0.0384209	2.3974	1.49069	0.919878	2.15328e-06	0.00141941	1	0.000573689	0.0422977	Thsd7b
	101	ENSMUSG00000062209	-3.23104	0.893072	-0.154385	7.03001e-07	0.189736	0.820177	0.000185058	0.682709	1	Erbb4
	101	ENSMUSG00000084817	1.05052	1.02427	1.66707	9.88822e-05	0.00297764	8.85658e-07	0.00692922	0.0941958	0.000235662	Gm5526
	102	ENSMUSG00000028337	-1.42815	4.62809	2.35318	0.0420039	2.23304e-06	0.00475138	0.208925	0.000589106	0.0834018	Coro2a
	102	ENSMUSG00000031982	5.8204	3.06456	8.87221	1.69317e-05	0.0760601	8.93289e-07	0.00186491	0.420951	0.000235662	Arv1
	103	ENSMUSG00000097131	-2.83598	0.0642308	-1.04057	7.08351e-07	0.915668	0.076588	0.000185058	1	0.310705	D230017M19Rik
	103	ENSMUSG00000028063	0.583266	8.38718	2.54271	0.558837	2.37997e-06	0.048589	0.866129	0.000621772	0.240255	Lmna
	104	ENSMUSG00000068263	-8.28171	0	-3.17703	7.46352e-07	1	0.000932143	0.000193111	1	0.032449	Efcc1
	104	ENSMUSG00000035042	-0.538414	10.1025	-0.294336	0.689323	2.62655e-06	0.849752	0.949526	0.000679595	1	Ccl5
	104	ENSMUSG00000044201	1.45812	1.37612	2.68759	0.000518015	0.0109319	9.35247e-07	0.0183411	0.178235	0.000241986	Cdc25c
	105	ENSMUSG00000027907	0.168297	3.14235	2.27214	0.729223	2.72477e-06	0.000217502	0.972972	0.000698293	0.0121799	S100a11
	105	ENSMUSG00000060950	4.89859	3.10097	4.83359	7.72049e-07	0.0207668	0.000367123	0.000197858	0.226579	0.0172863	Trmt61a
	106	ENSMUSG00000035275	2.94636	-0.535312	6.27229	0.000541389	0.609822	1.05894e-06	0.0186836	1	0.000268821	Raver2
	106	ENSMUSG00000071478	3.72357	3.51596	3.43102	8.4812e-07	0.000905858	0.00061231	0.000215303	0.0426895	0.024273	Hist1h2ad
	106	ENSMUSG00000094619	-1.23345	-7.3958	-0.198836	0.138199	2.83018e-06	0.794316	0.431715	0.000718465	1	Trav14d-3-dv8
	107	ENSMUSG00000086795	-3.06222	-2.01324	-2.25458	8.85467e-07	0.00215371	0.000505827	0.000221975	0.0771694	0.0213492	Gm11579
	107	ENSMUSG00000105704	0.438261	3.1652	0.543933	0.367834	2.87152e-06	0.352973	0.701442	0.000722147	0.685293	RP24-567O8.4
	107	ENSMUSG00000004988	-0.52142	-0.193078	-3.19398	0.341737	0.735752	1.10279e-06	0.687881	1	0.000277336	Fxyd4
	108	ENSMUSG00000053153	-3.72297	-0.205769	-1.19087	8.91589e-07	0.713452	0.0944321	0.000221975	1	0.351189	Spag16
	108	ENSMUSG00000001025	1.58538	4.07995	4.75135	0.0182555	4.0148e-05	1.21627e-06	0.132802	0.0050496	0.000303043	S100a6
	108	ENSMUSG00000022048	0.0179775	8.38873	1.14335	0.986191	3.00564e-06	0.361498	1	0.000748876	0.694775	Dpysl2
	109	ENSMUSG00000030092	0.265597	-0.385904	-3.8879	0.56437	0.34458	1.34116e-06	0.870942	0.868031	0.000331094	Cntn6
	109	ENSMUSG00000096775	2.74581	0.761089	-2.54054	8.9915e-07	0.454652	0.0221546	0.000221975	0.93441	0.154991	Gm5796
	110	ENSMUSG00000026872	-2.33121	7.14004	-4.01484	0.0330372	3.29853e-06	0.00157699	0.182134	0.000805555	0.0447157	Zeb2
	110	ENSMUSG00000053820	-2.19929	0	-0.731893	9.32442e-07	1	0.0176633	0.000228101	1	0.139795	Bcl2a1c
	111	ENSMUSG00000093843	-6.0634	-3.00089	-4.32459	9.56715e-07	0.00324892	0.000127209	0.000229913	0.0976817	0.00873233	Gm25939
	111	ENSMUSG00000102500	-0.49313	0.805261	2.57759	0.247302	0.122192	1.47892e-06	0.583281	0.551688	0.000358524	Gm37371
	111	ENSMUSG00000085335	-0.130593	8.02183	0.328719	0.905811	3.39866e-06	0.80041	1	0.000805555	1	Gm13684
	112	ENSMUSG00000026072	0.386195	3.64398	1.37975	0.483269	3.40952e-06	0.0414561	0.806082	0.000805555	0.219529	Il1r1
	112	ENSMUSG00000026615	-2.61081	-0.0445213	-3.12292	1.07075e-05	0.944136	1.73865e-06	0.00132169	1	0.000417726	Eprs
	112	ENSMUSG00000024205	1.14161	1.22495	1.19567	9.69643e-07	4.6423e-05	3.18353e-05	0.000229913	0.00567816	0.00346825	Rpl36-ps2
	113	ENSMUSG00000103560	0.386195	3.64398	1.37975	0.483269	3.40952e-06	0.0414561	0.806082	0.000805555	0.219529	Gm38070
	113	ENSMUSG00000037703	6.1959	5.89999	4.84295	9.71347e-07	0.00169238	0.00604288	0.000229913	0.0660005	0.0921092	Lzts3
	113	ENSMUSG00000097979	-1.09089	-0.336953	-1.99408	0.00239049	0.450528	1.81167e-06	0.0470763	0.933338	0.000428907	Gm4691
	114	ENSMUSG00000022995	-1.29284	0.240849	-2.25247	0.00177318	0.617113	1.81706e-06	0.0390462	1	0.000428907	Enah
	114	ENSMUSG00000101764	1.18537	0.856875	0.765742	9.88674e-07	0.00507402	0.00827087	0.000229913	0.120427	0.103786	4930556G22Rik
	114	ENSMUSG00000021756	0.162573	-9.18201	-8.3003	0.20689	3.41273e-06	9.28208e-06	0.526927	0.000805555	0.00139537	Il6st
	115	ENSMUSG00000026009	-2.87555	1.29618	-3.26976	4.73384e-06	0.0592135	1.84283e-06	0.000692298	0.371998	0.000431205	Icos
	115	ENSMUSG00000059483	1.18538	0.856887	0.774636	9.91113e-07	0.00507817	0.00759002	0.000229913	0.120427	0.100561	Gm5528
	115	ENSMUSG00000018102	0.725521	8.96273	-1.17704	0.556389	3.50497e-06	0.428838	0.863941	0.000818624	0.766344	Hist1h2bc
	116	ENSMUSG00000101848	1.18538	0.856887	0.774636	9.91113e-07	0.00507817	0.00759002	0.000229913	0.120427	0.100561	4933417E11Rik
	116	ENSMUSG00000086862	-3.36295	-5.22556	-3.41561	0.000460371	3.52894e-06	0.000840796	0.0170871	0.000818624	0.0304099	Gm13546
	116	ENSMUSG00000027778	-2.61419	-3.31214	-5.98193	0.00832868	0.00301386	1.87349e-06	0.0927368	0.0948499	0.000434601	Ift80
	117	ENSMUSG00000100033	-0.371457	-0.459344	-1.96653	0.290154	0.274675	1.96288e-06	0.642032	0.784882	0.000443466	Gm8337
	117	ENSMUSG00000027490	6.28085	3.80047	4.13461	1.02774e-06	0.0271268	0.0129543	0.000236372	0.251536	0.123576	E2f1
	117	ENSMUSG00000021271	0.861843	3.95954	1.05944	0.141601	3.5745e-06	0.140614	0.439486	0.000822103	0.437629	Zfp839
	118	ENSMUSG00000097648	-4.92281	-0.0886415	-0.276845	1.11811e-06	0.911215	0.710359	0.000254977	1	1	9330185C12Rik
	118	ENSMUSG00000099413	-0.852789	5.99678	3.56273	0.320323	3.66696e-06	0.00122898	0.674517	0.000836223	0.0384607	Gm17767
	118	ENSMUSG00000021190	-5.55898	-5.87904	-7.68576	7.56761e-05	7.78465e-05	1.97147e-06	0.00579175	0.00831259	0.000443466	Lgmn
	119	ENSMUSG00000026102	1.52485	4.09279	1.69374	0.0109362	3.8985e-06	0.0251215	0.103913	0.000875187	0.164797	Inpp1
	119	ENSMUSG00000103572	0.307101	0.120048	-2.6445	0.504996	0.828503	1.97558e-06	0.824046	1	0.000443466	Gm37115
	119	ENSMUSG00000074129	1.08219	1.09494	1.08741	1.13025e-06	0.000120903	7.32283e-05	0.000255579	0.0112965	0.00610062	Rpl13a
	120	ENSMUSG00000080059	2.05445	1.587	2.34829	1.1575e-06	0.00445882	1.6347e-05	0.00025956	0.113675	0.00211481	Rps19-ps3
	120	ENSMUSG00000038871	0.898455	1.60264	10.5435	0.523238	0.381943	1.97763e-06	0.837835	0.879644	0.000443466	Bpgm
	120	ENSMUSG00000046876	-0.199417	4.29868	-1.03306	0.756908	3.90288e-06	0.171419	0.985586	0.000875187	0.492129	Atxn1
	121	ENSMUSG00000039748	-4.61927	0.706052	-0.134014	1.25812e-06	0.395458	0.874375	0.000279792	0.884055	1	Exo1
	121	ENSMUSG00000102719	2.25447	3.00247	4.18845	0.000311554	0.000567573	2.01362e-06	0.0141376	0.0320858	0.00044598	Gm37760
	121	ENSMUSG00000022876	-1.76037	3.27321	-1.197	0.00156046	4.02876e-06	0.0491722	0.0358658	0.000895949	0.241967	Samsn1
	122	ENSMUSG00000085965	-3.08886	-0.670269	-2.47759	1.27334e-06	0.311499	0.000205019	0.000280856	0.833876	0.0117131	2310016D23Rik
	122	ENSMUSG00000003872	0	0	-2.28481	1	1	2.02199e-06	1	1	0.00044598	Lin7b
	122	ENSMUSG00000086629	0.637327	6.41526	1.42867	0.501277	4.17592e-06	0.221696	0.82089	0.000914118	0.564926	2810403D21Rik
	123	ENSMUSG00000070691	-0.404245	5.72052	-1.08021	0.61767	4.19949e-06	0.251938	0.906567	0.000914118	0.595151	Runx3
	123	ENSMUSG00000014245	0.613739	0.607491	6.08245	0.465974	0.564594	2.04566e-06	0.791135	1	0.000447534	Pigl
	123	ENSMUSG00000057322	1.27659	1.43179	1.17375	1.29722e-06	2.94643e-05	0.000327347	0.000283797	0.00420465	0.0161239	Rpl38
	124	ENSMUSG00000026019	1.35317	-0.466096	2.47319	0.000712911	0.348034	2.08407e-06	0.0219932	0.869713	0.000449292	Wdr12
	124	ENSMUSG00000041390	0.554729	9.91832	2.12451	0.674054	4.21237e-06	0.20382	0.940611	0.000914118	0.539768	Mdfic
	124	ENSMUSG00000074149	-3.06004	2.56241	-1.02922	1.31406e-06	0.000395814	0.10851	0.000285163	0.0258519	0.380197	Gm10634
	125	ENSMUSG00000062151	0.680356	0.427851	-5.71536	0.350456	0.650849	2.08709e-06	0.688628	1	0.000449292	Unc13c
	126	ENSMUSG00000078816	0.548804	9.46085	3.44258	0.630301	4.98104e-06	0.0249674	0.915512	0.00106377	0.164384	Prkcg
	126	ENSMUSG00000021025	-1.96629	0.563134	-0.293456	1.4294e-06	0.219673	0.503612	0.000304196	0.712019	0.840728	Nfkbia
	127	ENSMUSG00000024109	-1.88187	-0.536118	-7.26627	0.0283293	0.426889	2.40163e-06	0.166655	0.914749	0.000508862	Nrxn1
	127	ENSMUSG00000097091	-0.527517	-9.19605	-1.01195	0.547029	5.06636e-06	0.351661	0.857609	0.00107347	0.683781	4930526L06Rik
	127	ENSMUSG00000031189	-2.38892	-0.0635685	-0.855884	1.43569e-06	0.906511	0.100795	0.000304196	1	0.364213	Aff2
	128	ENSMUSG00000047793	-2.15675	0.13323	-7.57361	0.0252309	0.841655	2.61939e-06	0.157115	1	0.00054748	Sned1
	128	ENSMUSG00000061684	1.16965	1.32253	0.741294	1.4503e-06	2.62228e-05	0.01229	0.000304893	0.00390821	0.120629	Rpl21-ps8
	128	ENSMUSG00000087368	-5.14376	-7.30324	-1.232	8.17706e-05	5.23476e-06	0.0712557	0.00611213	0.00110049	0.297459	BC065397
	129	ENSMUSG00000026482	-3.73003	0.286521	-2.97713	1.4821e-06	0.705988	0.000156499	0.000307517	1	0.00973114	Rgl1
	130	ENSMUSG00000060467	1.07061	1.04346	1.39032	8.13183e-06	0.000756159	2.79309e-06	0.00107614	0.0380327	0.000573003	Gm10080
	130	ENSMUSG00000065147	0.458547	1.30686	-0.0692631	0.0417618	5.53216e-06	0.796671	0.208766	0.00114511	1	Snora31
	130	ENSMUSG00000045350	-4.08402	0.0403365	-1.504	1.49332e-06	0.963089	0.0623814	0.000307517	1	0.275135	Fam186a
	131	ENSMUSG00000016559	-0.00121024	1.23295	-0.389229	0.995543	5.93572e-06	0.126763	1	0.00121927	0.413876	H3f3b
	131	ENSMUSG00000052949	-1.30491	-0.21881	-1.92063	0.000301459	0.598007	2.8073e-06	0.013843	1	0.000573003	Rnf157
	131	ENSMUSG00000024869	6.71383	5.97794	4.0937	1.49707e-06	0.00467499	0.0336995	0.000307517	0.116265	0.195534	Nudt8
	132	ENSMUSG00000107347	0	-6.08304	0	1	5.99292e-06	1	1	0.00121991	1	Itgb1bp1
	132	ENSMUSG00000023868	-4.28994	-1.01735	-0.426291	1.64883e-06	0.196074	0.566757	0.000336124	0.685289	0.896636	Pde10a
	132	ENSMUSG00000023935	1.15589	1.0673	-2.08572	0.00165566	0.0236303	2.81082e-06	0.0371578	0.238064	0.000573003	Spats1
	133	ENSMUSG00000103034	-1.02671	0.0523839	-0.658823	1.66686e-06	0.834432	0.00650399	0.000336758	1	0.0946939	Gm8797
	133	ENSMUSG00000079258	0	-0.297482	-4.39962	1	0.185605	2.94951e-06	1	0.679056	0.000593505	Calhm1
	134	ENSMUSG00000026383	-0.156352	1.33203	-3.91219	0.842814	0.0349709	2.9555e-06	1	0.283866	0.000593505	Epb4.1l5
	134	ENSMUSG00000081087	1.42328	1.41685	1.31307	1.67697e-06	0.000244745	0.000387905	0.000336758	0.0190132	0.0181533	Rps15a-ps7
	135	ENSMUSG00000077426	1.3583	1.80011	1.01854	6.88013e-06	6.32756e-06	0.0062721	0.000944579	0.00126125	0.0937124	Gm26387
	135	ENSMUSG00000099034	6.69676	6.9077	5.40779	1.73976e-06	0.000759359	0.00567189	0.00034678	0.0380627	0.0897793	2810039B14Rik
	136	ENSMUSG00000068566	0.540208	9.42119	3.40399	0.638919	6.40836e-06	0.0277999	0.920723	0.00126796	0.174823	Myadm
	137	ENSMUSG00000104069	-2.72084	-0.673317	-2.21245	1.8524e-06	0.267316	0.000254436	0.000363841	0.775097	0.0134537	Gm37198
	138	ENSMUSG00000059159	1.34397	1.75073	1.02328	4.47291e-06	7.10827e-06	0.00436887	0.000664745	0.00138606	0.0799197	Gm8129
	138	ENSMUSG00000079402	3.94562	0.217746	-1.9282	1.88594e-06	0.883438	0.20077	0.000367744	1	0.535207	Gm3020
	138	ENSMUSG00000083405	0.50981	0.17323	2.10377	0.15238	0.694301	3.36083e-06	0.456766	1	0.000655337	Gm15725
	139	ENSMUSG00000030209	-3.6617	0.367939	-0.516876	1.9179e-06	0.611418	0.459759	0.000371286	1	0.797067	Grin2b
	140	ENSMUSG00000037509	-2.49935	-3.17993	-2.83486	7.35795e-05	7.64618e-06	4.12107e-05	0.00568951	0.0014554	0.00418468	Arhgef4
	140	ENSMUSG00000081559	1.52002	1.37446	1.14886	1.9593e-06	0.000988124	0.00269271	0.00037568	0.0453745	0.0612889	Gm12411
	140	ENSMUSG00000023826	-2.59587	0.863209	-3.11541	2.02444e-05	0.196721	3.43941e-06	0.00208719	0.686317	0.000657611	Park2
	141	ENSMUSG00000018415	-3.53614	-4.51999	-2.49545	8.6422e-05	7.65241e-06	0.00664645	0.00636617	0.0014554	0.0954872	Gid4
	141	ENSMUSG00000037001	-0.784578	-5.38992	-6.5523	0.215148	3.71047e-05	3.4458e-06	0.535587	0.00490859	0.000657611	Zfp39
	142	ENSMUSG00000087691	-0.143328	-5.72165	0.620591	0.818143	7.6802e-06	0.376484	1	0.0014554	0.711185	Gm15674
	142	ENSMUSG00000104121	-1.1863	1.4248	-1.89369	0.000923649	0.001245	3.49062e-06	0.0257938	0.0527585	0.000661472	Gm37485
	143	ENSMUSG00000027978	-0.343586	-4.8783	1.36935	0.643587	8.1754e-06	0.0932813	0.923198	0.00153841	0.348515	Prss12
	143	ENSMUSG00000081695	1.2863	1.38187	0.924663	2.12913e-06	8.61873e-05	0.00560094	0.000400649	0.0089892	0.0890755	Rpsa-ps5
	143	ENSMUSG00000022508	-6.11296	-2.75958	-6.19158	2.50693e-06	0.00279629	3.6469e-06	0.000455804	0.0907663	0.000686255	Bcl6
	144	ENSMUSG00000051344	0.812157	2.51805	0.677269	0.0490686	8.75761e-06	0.182627	0.229553	0.00162512	0.512013	Plekhm3
	144	ENSMUSG00000091955	0.506747	0.301992	1.00816	0.00463341	0.173694	3.81955e-06	0.0706609	0.663439	0.000713751	Gm9844
	144	ENSMUSG00000051354	-5.63795	0	0	2.16962e-06	1	1	0.000405433	1	1	Samd3
	145	ENSMUSG00000089929	-3.49306	1.1068	-1.45975	2.21236e-06	0.15229	0.0468449	0.000410568	0.62574	0.235582	Bcl2a1b
	145	ENSMUSG00000023882	-3.05207	-8.58034	-7.07507	0.00207285	8.76194e-06	3.82926e-05	0.0431054	0.00162512	0.00394796	Zfp54
	146	ENSMUSG00000048327	5.30282	-1.92146	-1.22747	2.43863e-06	0.303845	0.495643	0.000447828	0.825793	0.833423	Ckap2l
	146	ENSMUSG00000105145	-1.07919	-0.729383	-1.86955	0.00241583	0.0779079	4.15314e-06	0.0474507	0.426362	0.000765059	AC157822.1
	146	ENSMUSG00000097746	0.608947	8.43968	1.22484	0.628462	8.81742e-06	0.427985	0.914468	0.00162512	0.765277	Gm6225
	147	ENSMUSG00000104876	0.264315	-6.19277	-2.39455	0.686484	8.89955e-06	0.0266635	0.948239	0.0016291	0.170627	Trdc
	147	ENSMUSG00000071650	0.79293	-1.05296	8.57472	0.547619	0.518227	4.17941e-06	0.857838	0.99	0.000765059	Ganab
	147	ENSMUSG00000031342	8.60121	8.60121	8.60121	2.44642e-06	0.00182751	0.000836693	0.000447828	0.0692628	0.030384	Gpm6b
	148	ENSMUSG00000046404	-1.96974	-4.22015	0.226183	0.0121888	9.82467e-06	0.786826	0.109151	0.0017863	1	Yod1
	148	ENSMUSG00000021732	-0.548989	-0.759197	-4.2087	0.199057	0.125754	4.42567e-06	0.523653	0.560992	0.000804664	Fgf10
	149	ENSMUSG00000006301	-0.712932	0.454541	-1.95005	0.0543533	0.316215	4.7212e-06	0.244254	0.84118	0.000852635	Tmbim1
	149	ENSMUSG00000042751	-0.440374	5.11136	-0.277245	0.578828	1.01643e-05	0.762879	0.881676	0.00183565	1	Nmnat2
	149	ENSMUSG00000036478	-1.30527	-0.389437	-0.815676	2.59082e-06	0.221026	0.00842759	0.000467191	0.714597	0.104933	Btg1
	150	ENSMUSG00000070639	0.964436	6.7533	2.09712	0.304584	1.06663e-05	0.0798102	0.660439	0.00191346	0.317882	Lrrc8b
	150	ENSMUSG00000072761	8.33765	-0.152062	0.0191221	2.60428e-06	0.94826	0.993297	0.000467191	1	1	Gm6712
	151	ENSMUSG00000101262	-0.417317	-0.58259	-1.85419	0.228037	0.15856	4.82191e-06	0.555083	0.639588	0.00085929	Gm8326
	151	ENSMUSG00000063801	-7.78111	-8.41496	-8.10263	1.52652e-05	1.1367e-05	1.46992e-05	0.00172442	0.00202566	0.0019777	Ap3s2
	151	ENSMUSG00000066270	-1.19036	-0.539594	-0.659817	2.65552e-06	0.0831408	0.0230296	0.000473227	0.441356	0.157842	Gm10157
	152	ENSMUSG00000105392	-4.36394	0	-8.37763	0.000325691	1	5.11394e-06	0.0143677	1	0.000905336	RP24-223N5.1
	152	ENSMUSG00000093979	6.56462	3.03843	2.28843	2.72173e-06	0.185508	0.282737	0.000481836	0.679022	0.623889	Gm2237
	152	ENSMUSG00000045103	-0.0482019	7.72497	3.65957	0.969026	1.14756e-05	0.0264271	1	0.00203155	0.169801	Dmd
	153	ENSMUSG00000042647	6.63155	6.25863	5.94337	2.87921e-06	0.00320029	0.00316292	0.000506091	0.0967601	0.066545	Acad12
	153	ENSMUSG00000081745	0.0676719	-4.23915	0.14411	0.751861	1.19332e-05	0.308704	0.982413	0.00209581	0.650464	Gm15549
	155	ENSMUSG00000040034	-5.65589	-9.08379	-6.79677	0.000336089	1.22911e-05	0.000132444	0.0146104	0.00213382	0.00877744	Nup43
	155	ENSMUSG00000097913	-1.01694	-0.114934	-0.726997	2.92073e-06	0.664927	0.00327617	0.000507058	1	0.0676976	Gm26837
	156	ENSMUSG00000067780	-0.449462	-0.176614	-1.40095	0.0946485	0.586584	5.81136e-06	0.339044	1	0.00100242	Pi15
	156	ENSMUSG00000060019	0.807726	1.27569	0.694664	0.000379462	1.26844e-05	0.011947	0.0154011	0.00218798	0.119283	Gm10073
	156	ENSMUSG00000085779	4.97774	2.7791	1.27573	2.97179e-06	0.0507649	0.321576	0.00051041	0.343674	0.656573	Atcayos
	157	ENSMUSG00000026399	-6.04052	-9.98664	-7.53857	0.00102701	1.2851e-05	0.000232545	0.0275904	0.00220259	0.0126928	Cd55
	157	ENSMUSG00000026489	-9.33453	0	-11.1876	2.2203e-05	1	6.23182e-06	0.00225457	1	0.0010665	Adck3
	157	ENSMUSG00000060935	5.25126	5.73571	-1.90143	2.97798e-06	0.000129401	0.201362	0.00051041	0.0116847	0.536533	Tmem263
	158	ENSMUSG00000060568	3.12139	4.50865	3.68699	1.38195e-05	1.40868e-05	0.00012235	0.001596	0.00239912	0.00848793	Fam78b
	158	ENSMUSG00000046442	-3.8869	-1.04867	0.116218	3.02323e-06	0.177841	0.870332	0.000511794	0.669874	1	Ppm1e
	158	ENSMUSG00000024339	0.924899	1.43534	6.47839	0.31971	0.232637	6.26211e-06	0.674117	0.732584	0.0010665	Tap2
	159	ENSMUSG00000100053	-0.453153	-0.15252	-1.36877	0.0858884	0.632286	6.37698e-06	0.321756	1	0.00106953	Gm28154
	159	ENSMUSG00000090570	-0.571299	5.90265	0.53461	0.516658	1.44927e-05	0.601812	0.832547	0.00243946	0.925646	Gm17041
	159	ENSMUSG00000044285	-1.05392	-0.00917825	-0.660094	3.02409e-06	0.972176	0.00952046	0.000511794	1	0.109062	Gm1821
	160	ENSMUSG00000043300	0.188285	0.188285	-6.39476	0.187765	0.365592	6.42853e-06	0.513839	0.879472	0.00106953	B3galnt1
	160	ENSMUSG00000038884	8.7309	2.5749	2.91212	3.12502e-06	0.269851	0.198642	0.00052557	0.778708	0.531127	A230050P20Rik
	160	ENSMUSG00000060843	3.82438	6.764	3.60518	0.000119521	1.45049e-05	0.00625369	0.00798061	0.00243946	0.0936453	Ctnna3
	161	ENSMUSG00000019943	1.06281	3.57119	2.57919	0.0643919	1.48835e-05	0.000585282	0.269684	0.00248757	0.0236477	Atp2b1
	162	ENSMUSG00000052477	-0.792896	-1.90929	-0.413432	0.0333844	1.52439e-05	0.332083	0.1832	0.00253208	0.663937	C130026I21Rik
	162	ENSMUSG00000033111	-1.47602	-0.408205	8.38749	0.310031	0.804628	6.46588e-06	0.66404	1	0.00106953	3830406C13Rik
	162	ENSMUSG00000079186	-4.20706	0	-0.447278	3.40759e-06	1	0.07943	0.000566017	1	0.31726	Gzmc
	163	ENSMUSG00000032356	-6.97506	-0.0537457	-2.20863	3.51839e-06	0.922679	0.028201	0.000580837	1	0.176437	Rasgrf1
	163	ENSMUSG00000020859	-1.52234	0.273152	-2.21719	0.000450532	0.582341	6.47861e-06	0.0168839	1	0.00106953	Spag9
	163	ENSMUSG00000071552	-0.59817	8.13141	-3.29315	0.621988	1.62447e-05	0.0274805	0.909701	0.00268177	0.17383	Tigit
	164	ENSMUSG00000027939	-0.304069	-4.30782	-2.43861	0.68468	1.63808e-05	0.00786047	0.947306	0.00268775	0.101863	Nup210l
	164	ENSMUSG00000018068	5.3499	0.65107	4.88289	3.58095e-06	0.630326	0.00165473	0.00058756	1	0.0461422	Ints2
	164	ENSMUSG00000073403	-1.96455	-1.25335	-3.1042	0.00104461	0.0604689	6.69981e-06	0.0278694	0.375614	0.0010993	Gm10499
	165	ENSMUSG00000083483	1.22117	1.39075	1.47743	3.74361e-06	4.95728e-05	7.58185e-06	0.000607143	0.00592869	0.0012144	Gm14044
	165	ENSMUSG00000103823	-0.378548	-0.381874	-1.64996	0.238433	0.324091	7.13278e-06	0.570022	0.852695	0.00115755	Gm7899
	165	ENSMUSG00000094826	-0.089721	3.79098	1.25726	0.899007	1.6717e-05	0.122503	1	0.00272629	0.405885	Gm23804
	166	ENSMUSG00000026480	-4.12256	-0.214492	-0.568931	3.74543e-06	0.796258	0.500598	0.000607143	1	0.838245	Ncf2
	166	ENSMUSG00000097163	-0.275481	1.40066	-3.97843	0.688894	0.102589	7.15341e-06	0.949518	0.50111	0.00115755	BC051077
	166	ENSMUSG00000097142	-2.4742	7.25714	-2.4364	0.0738022	1.73296e-05	0.103924	0.293312	0.00279234	0.370947	Gm26778
	167	ENSMUSG00000077564	1.14165	0.704733	0.749598	3.78181e-06	0.0236883	0.0125932	0.000609369	0.238249	0.121858	Gm23202
	167	ENSMUSG00000039958	-1.21201	-0.808654	7.91142	0.386743	0.615259	7.18387e-06	0.719781	1	0.00115755	Mettl20
	167	ENSMUSG00000107260	-2.4742	7.25714	-2.4364	0.0738022	1.73296e-05	0.103924	0.293312	0.00279234	0.370947	AC102815.1
	168	ENSMUSG00000026276	-0.528281	5.73035	-0.191956	0.549193	1.78876e-05	0.850448	0.85875	0.0028651	1	Sept2
	168	ENSMUSG00000099058	5.75756	-1.50633	-0.124048	3.84976e-06	0.448689	0.948381	0.000615247	0.932061	1	Mir6943
	169	ENSMUSG00000089984	-6.53134	-0.022864	0.418778	3.86401e-06	0.973952	0.592161	0.000615247	1	0.918368	Fbxo24
	170	ENSMUSG00000102972	-0.378519	-0.381852	-1.64122	0.238196	0.323845	7.85203e-06	0.569839	0.852259	0.00124288	Gm37348
	170	ENSMUSG00000086420	1.14094	3.93111	-1.17547	0.0855547	1.93156e-05	0.151024	0.320907	0.00305743	0.455954	Gm8865
	170	ENSMUSG00000096488	3.96909	0.32352	-2.6077	3.95614e-06	0.835734	0.108648	0.000618393	1	0.380579	Gm10409
	171	ENSMUSG00000025969	-1.21425	-0.147294	-0.767851	3.97064e-06	0.634657	0.00978346	0.000618393	1	0.110151	Nrp2
	171	ENSMUSG00000107799	-1.54609	-0.237442	-6.00034	0.0913714	0.792036	7.92141e-06	0.332169	1	0.00124653	RP23-265P8.3
	172	ENSMUSG00000090841	1.06416	1.11924	1.63311	0.000263072	0.00275269	8.15434e-06	0.0130497	0.0897843	0.00127573	Myl6
	172	ENSMUSG00000082271	1.11826	1.58761	1.54162	5.53063e-05	2.10655e-05	9.01495e-06	0.00467999	0.0032766	0.00137373	Gm12217
	173	ENSMUSG00000036898	8.6875	8.10222	3.35242	3.98745e-06	0.00418269	0.135579	0.000618393	0.110656	0.428707	Zfp157
	173	ENSMUSG00000078153	-0.468454	-0.180125	3.36535	0.422298	0.796143	8.34103e-06	0.751891	1	0.00129739	Psme2b
	173	ENSMUSG00000082380	1.11826	1.58761	1.54162	5.53063e-05	2.10655e-05	9.01495e-06	0.00467999	0.0032766	0.00137373	Gm12218
	174	ENSMUSG00000040183	-4.49431	-0.0644681	-6.64266	0.000325702	0.892503	8.54407e-06	0.0143677	1	0.00132133	Ankrd6
	174	ENSMUSG00000001964	-1.28676	-0.249722	-0.99728	3.99868e-06	0.4368	0.00139196	0.000618393	0.923028	0.0418973	Emd
	175	ENSMUSG00000080703	-0.0906567	2.45973	-0.0861535	0.839512	2.26967e-05	0.863022	1	0.00348998	1	Gm13183
	175	ENSMUSG00000086614	-3.50603	0.208886	-0.628926	4.06215e-06	0.776681	0.364232	0.000624619	1	0.698334	Gm14330
	176	ENSMUSG00000052544	0.0993226	4.3653	-0.298154	0.88793	2.34053e-05	0.720104	1	0.00357848	1	St6galnac3
	176	ENSMUSG00000105232	1.27869	1.4074	1.19719	4.25009e-06	9.77444e-05	0.000513531	0.000649525	0.0096918	0.0215579	AC124457.1
	177	ENSMUSG00000045576	-2.58912	-3.48116	-0.74391	0.000366165	2.36628e-05	0.323258	0.01527	0.00359742	0.657516	St7l
	177	ENSMUSG00000047407	-5.28718	-4.19188	-5.40955	5.81054e-06	0.00031459	9.0404e-06	0.00082728	0.0224056	0.00137373	Tgif1
	177	ENSMUSG00000015342	6.89099	7.45054	6.94498	4.2724e-06	0.000227775	0.000924107	0.000649525	0.0179742	0.0323365	Xk
	178	ENSMUSG00000086825	-0.142519	-5.7069	0.626992	0.828972	2.57253e-05	0.388164	1	0.003889	0.723998	Gm15675
	178	ENSMUSG00000060924	-4.55209	0.315669	-2.53464	4.32389e-06	0.694743	0.00626245	0.00065366	1	0.0936722	Csmd1
	178	ENSMUSG00000048429	2.57168	4.71507	8.84701	0.0650899	0.0250454	9.08708e-06	0.271439	0.243858	0.00137373	1810026J23Rik
	179	ENSMUSG00000033526	0.426152	2.53769	0.323098	0.340912	2.59892e-05	0.546771	0.687881	0.00390694	0.879021	Ppip5k1
	179	ENSMUSG00000095680	-1.03864	0.187444	-0.55198	4.43722e-06	0.514257	0.034125	0.000664745	0.985904	0.196885	Gm12627
	180	ENSMUSG00000030103	-3.63841	1.03284	-3.06787	4.47263e-06	0.208743	0.000186866	0.000664745	0.701159	0.0109313	Bhlhe40
	180	ENSMUSG00000042622	0.970676	7.95233	7.95233	0.462684	3.72209e-05	9.4142e-06	0.788144	0.00490859	0.00140737	Maff
	181	ENSMUSG00000097109	-0.322128	2.68963	1.67021	0.500646	2.64647e-05	0.00440768	0.820459	0.00390821	0.0802197	Gm26580
	182	ENSMUSG00000030029	-8.2629	-7.32762	-6.44548	7.03819e-06	2.65139e-05	6.29468e-05	0.000961375	0.00390821	0.00555356	Lrig1
	182	ENSMUSG00000035239	1.24245	1.85144	5.97633	0.160757	0.113564	9.64211e-06	0.473699	0.528897	0.0014256	Neu3
	183	ENSMUSG00000105408	1.3711	1.28893	2.88078	0.00526484	0.0427022	9.70172e-06	0.0746426	0.31448	0.00142658	RP23-286M3.4
	183	ENSMUSG00000018916	-6.2342	6.72617	-4.82603	0.000216084	2.65785e-05	0.00308307	0.0114012	0.00390821	0.0659479	Csf2
	184	ENSMUSG00000042302	-1.65562	-0.0636612	-2.23308	0.00023564	0.900553	1.03499e-05	0.0119659	1	0.00150629	Ehbp1
	184	ENSMUSG00000076258	0.33751	1.67412	-0.717326	0.273383	2.70713e-05	0.0502315	0.6197	0.00395903	0.245537	Gm23935
	185	ENSMUSG00000026490	-1.57502	-0.705628	-2.09252	0.000207038	0.154521	1.04079e-05	0.0111369	0.630193	0.00150629	Cdc42bpa
	185	ENSMUSG00000000340	-2.40052	-5.59324	0.0303188	0.0207237	2.74338e-05	0.993334	0.141664	0.00399036	1	Dbt
	185	ENSMUSG00000020899	-5.03773	-3.40938	-1.80526	5.19362e-06	0.00121149	0.0585615	0.000755433	0.0521602	0.267612	Pfas
	186	ENSMUSG00000032908	-2.34523	-3.22978	-0.341048	0.000571789	2.81064e-05	0.629576	0.0192258	0.0040662	0.946757	Sgpp2
	186	ENSMUSG00000077575	1.26763	1.40743	1.19719	5.38205e-06	0.000101021	0.000527512	0.000778633	0.00984918	0.0219056	Gm24888
	187	ENSMUSG00000035901	-1.26509	7.15497	-1.44718	0.254866	2.94478e-05	0.24758	0.593166	0.00420465	0.592927	Dennd5a
	187	ENSMUSG00000055022	-8.20637	-0.252781	-3.78837	5.48638e-06	0.76609	0.00694338	0.000789481	1	0.0964084	Cntn1
	188	ENSMUSG00000026617	-4.24247	-0.794925	-4.50155	1.05803e-05	0.393301	1.09486e-05	0.00132169	0.883926	0.0015671	Bpnt1
	188	ENSMUSG00000021770	-7.26367	-2.95492	-6.63511	5.65324e-06	0.028547	3.18009e-05	0.000809165	0.258618	0.00346825	Samd8
	189	ENSMUSG00000034271	-6.86086	0	-8.30492	3.60343e-05	1	1.10546e-05	0.00329812	1	0.00157391	Jdp2
	189	ENSMUSG00000024140	-0.236712	6.30956	-2.86439	0.805846	2.95321e-05	0.0154465	1	0.00420465	0.132584	Epas1
	190	ENSMUSG00000101904	-5.06255	-7.08923	-0.113798	0.000486338	3.04896e-05	0.900108	0.0175899	0.00431812	1	Gm29427
	190	ENSMUSG00000068205	-5.44313	-0.288112	-0.864822	6.08055e-06	0.769787	0.372366	0.000861166	1	0.706564	Macrod2
	190	ENSMUSG00000030638	0.154994	0.285796	-8.80722	0.707243	0.34265	1.24279e-05	0.959743	0.867962	0.00175981	Sh3gl3
	191	ENSMUSG00000013275	-8.84706	0	-9.95772	2.50304e-05	1	1.25021e-05	0.0024946	1	0.00175981	Slc41a1
	191	ENSMUSG00000074212	0.668233	3.72887	0.606283	0.28369	3.10763e-05	0.421771	0.632986	0.00437818	0.759109	Dnajb14
	191	ENSMUSG00000028497	4.63607	-3.70993	-3.76537	6.23433e-06	0.0569481	0.0512	0.000877212	0.365383	0.248331	Hacd4
	192	ENSMUSG00000048058	0.166547	-6.00138	0.190001	0.822379	3.20986e-05	0.848321	1	0.0044948	1	Ldlrad3
	192	ENSMUSG00000006784	-4.0401	1.04653	-0.832279	6.25905e-06	0.19613	0.304996	0.000877212	0.68532	0.646945	Ttc25
	193	ENSMUSG00000096423	0	0	-5.49003	1	1	1.34687e-05	1	1	0.00187787	Gm24978
	193	ENSMUSG00000030761	-2.64803	-0.529285	-1.03107	6.71042e-06	0.394638	0.0850298	0.000932768	0.883926	0.330359	Myo7a
	193	ENSMUSG00000034765	-1.74743	4.06386	-0.976294	0.0175295	3.22381e-05	0.223883	0.129874	0.0044948	0.567857	Dusp5
	194	ENSMUSG00000026575	-3.36154	-3.69837	-4.88681	0.000633276	0.000579609	1.38372e-05	0.0205064	0.0325137	0.00191836	Nme7
	194	ENSMUSG00000007892	0.722649	1.18977	0.639134	0.00127859	3.35866e-05	0.018852	0.0318784	0.00465383	0.143697	Rplp1
	194	ENSMUSG00000069309	2.01618	1.88977	2.10613	6.72478e-06	0.0014519	0.000236314	0.000932768	0.0598304	0.0127752	Hist1h2an
	195	ENSMUSG00000063659	3.26214	-3.68065	3.26214	6.79401e-06	0.0192123	0.000988755	0.000937539	0.220126	0.033679	Zbtb18
	195	ENSMUSG00000025234	-0.159092	2.73673	0.346116	0.747501	3.3878e-05	0.552114	0.980944	0.00465383	0.88437	Arih1
	195	ENSMUSG00000051236	-0.668251	-0.0235632	-0.984649	0.000709945	0.92039	1.39534e-05	0.0219655	1	0.00191836	Msrb3
	196	ENSMUSG00000028176	-0.190679	0.302684	-7.83918	0.78714	0.684079	1.40311e-05	0.998519	1	0.00191836	Lrrc7
	196	ENSMUSG00000030352	-2.37066	-7.1744	-5.65794	0.00486683	3.38976e-05	0.000155554	0.0721949	0.00465383	0.00971187	Tspan9
	197	ENSMUSG00000036591	0.475763	1.23205	-0.364845	0.0412396	3.46154e-05	0.188608	0.207995	0.00472826	0.516201	Arhgap21
	197	ENSMUSG00000091971	-4.91004	0	-11.1465	0.00128663	1	1.40443e-05	0.031998	1	0.00191836	Hspa1a
	198	ENSMUSG00000026470	-2.32452	-2.83414	-3.15354	0.000336949	0.000100752	1.43246e-05	0.0146241	0.00984918	0.00194677	Stx6
	198	ENSMUSG00000104503	-1.90687	-0.243436	-1.69264	7.15886e-06	0.610638	0.000280633	0.000972918	1	0.0144389	Gm37738
	198	ENSMUSG00000085917	0.214588	-1.95641	-0.195586	0.514151	3.54464e-05	0.677916	0.83095	0.00481209	0.981969	Gm15899
	199	ENSMUSG00000030380	-4.02543	-1.40497	-2.41312	7.49207e-06	0.0351487	0.00174678	0.00101309	0.28437	0.0477685	Mzf1
	199	ENSMUSG00000032554	-6.65259	0.93425	-11.1484	0.000963295	0.0961477	1.44003e-05	0.0265044	0.4805	0.00194723	Trf
	199	ENSMUSG00000058159	1.6938	5.84144	2.43348	0.0530928	3.55869e-05	0.0328156	0.240639	0.00481209	0.192634	T2
	200	ENSMUSG00000093956	-2.68024	2.0997	-1.00482	7.55551e-06	0.00220368	0.105208	0.00101656	0.0781275	0.373833	Gm24497
	200	ENSMUSG00000079889	0.55834	2.78316	-1.59353	0.339528	3.65524e-05	0.0288454	0.687881	0.00490859	0.178519	Gm11951
	201	ENSMUSG00000079602	-0.491632	7.27286	-1.21286	0.708175	3.68328e-05	0.427256	0.960292	0.00490859	0.764386	9230102O04Rik
	201	ENSMUSG00000105645	7.25469	7.84986	6.83446	7.83004e-06	0.000777461	0.00265505	0.00104825	0.038528	0.0609146	RP24-155C13.3
	201	ENSMUSG00000020388	5.37412	0.59028	10.9371	0.00188858	0.768374	1.48425e-05	0.0403973	1	0.00198704	Pdlim4
	202	ENSMUSG00000023284	-4.67429	-3.93495	-5.62057	7.60964e-05	0.000970042	1.49571e-05	0.00580078	0.0447733	0.00199081	Zfp605
	202	ENSMUSG00000008683	1.32673	1.21563	1.19469	8.02558e-06	0.00151063	0.0011862	0.00106911	0.0612192	0.0377299	Rps15a
	203	ENSMUSG00000079429	0	-4.88296	-8.43455	1	0.000516997	1.50185e-05	1	0.0303372	0.00199081	Mroh2a
	203	ENSMUSG00000038240	2.00249	6.00323	-0.254137	0.026194	3.71817e-05	0.815625	0.160253	0.00490859	1	Pdss2
	204	ENSMUSG00000089656	-2.82708	0	0	8.15831e-06	1	1	0.00107614	1	1	Gm16271
	204	ENSMUSG00000050345	1.05486	1.69283	8.49224	0.452387	0.357126	1.51122e-05	0.778493	0.871668	0.0019934	4930486L24Rik
	205	ENSMUSG00000107478	1.167	0.8127	3.54317	0.0514975	0.285867	1.54907e-05	0.235933	0.79966	0.00203337	Atn1
	205	ENSMUSG00000094326	1.07507	1.08633	0.837604	8.45785e-06	0.000441014	0.00443315	0.0011061	0.0274329	0.0804417	Gm10045
	206	ENSMUSG00000030255	0.542079	1.16963	-0.416401	0.0149929	3.82184e-05	0.11711	0.118963	0.00499232	0.395694	Sspn
	206	ENSMUSG00000038013	0.425246	0.802231	3.87702	0.517395	0.329853	1.61147e-05	0.833238	0.859913	0.002105	Wipf2
	207	ENSMUSG00000098898	-0.0195325	-2.02799	-0.879377	0.956939	3.84053e-05	0.0758928	1	0.00499251	0.308909	Gm27754
	207	ENSMUSG00000038059	-8.92922	0	-9.33606	1.80867e-05	1	1.62694e-05	0.00193903	1	0.00211481	Smim3
	208	ENSMUSG00000084383	1.10732	1.21852	0.7927	8.82788e-06	0.000159601	0.00849349	0.00114206	0.013634	0.104994	Gm13370
	208	ENSMUSG00000035845	-3.0096	-7.27239	-2.39888	0.00233721	3.86368e-05	0.00663287	0.0464834	0.00499764	0.0954872	Alg12
	209	ENSMUSG00000008028	-2.44011	0.525518	-5.69924	0.0178315	0.604232	1.67725e-05	0.131059	1	0.00215948	1700008O03Rik
	209	ENSMUSG00000048534	7.59663	7.59663	-0.311454	8.91434e-06	0.00327223	0.893189	0.00114773	0.0981633	1	Amica1
	209	ENSMUSG00000096807	1.88426	5.68464	-0.0198457	0.0783514	3.88163e-05	0.98796	0.303579	0.00499764	1	Hist1h2bm
	210	ENSMUSG00000104896	-0.650625	2.50875	0.753803	0.166666	3.9528e-05	0.168875	0.484621	0.00503049	0.487687	ACEA_U3
	210	ENSMUSG00000021287	6.10987	1.62366	2.51611	9.01306e-06	0.3626	0.154129	0.00115492	0.876087	0.460937	Xrcc3
	211	ENSMUSG00000035459	0.0445107	0.149769	-9.37858	0.822025	0.403665	1.75832e-05	1	0.891735	0.0022424	Stab2
	211	ENSMUSG00000098641	-0.650687	2.50846	0.753507	0.166618	3.95871e-05	0.169031	0.484601	0.00503049	0.487994	Rnu3b4
	211	ENSMUSG00000078128	3.21259	0.76824	0.512907	1.0002e-05	0.434701	0.586934	0.00126514	0.921844	0.914246	Gm2178
	212	ENSMUSG00000026401	-3.11599	-6.72062	-2.08892	0.00157032	3.96322e-05	0.00807486	0.0359317	0.00503049	0.102687	Cd55b
	212	ENSMUSG00000065944	-3.20181	0.222438	-1.94749	1.00102e-05	0.767106	0.00856477	0.00126514	1	0.104994	Rnu2-10
	212	ENSMUSG00000092609	-4.91004	0	-10.8497	0.00131623	1	1.82949e-05	0.0324939	1	0.00232216	Gm20481
	213	ENSMUSG00000025936	8.33583	-0.185769	-1.73042	1.00143e-05	0.941167	0.485673	0.00126514	1	0.822733	Gm4956
	213	ENSMUSG00000072772	1.1915	0.85164	3.6401	0.0539096	0.278931	1.84527e-05	0.242746	0.789996	0.00232994	Grcc10
	214	ENSMUSG00000015829	-3.16668	-0.752389	-0.760404	1.03726e-05	0.289076	0.278381	0.00130428	0.804503	0.620062	Tnr
	214	ENSMUSG00000025949	-0.275299	-1.32257	3.57152	0.661513	0.0799945	1.85294e-05	0.933486	0.43189	0.00232994	Pikfyve
	214	ENSMUSG00000021185	2.34463	7.26715	3.62301	0.0233279	4.01581e-05	0.0105464	0.150211	0.0050496	0.113472	9030617O03Rik
	215	ENSMUSG00000034220	4.21923	5.61318	3.58253	6.37288e-05	4.20607e-05	0.0122169	0.00522829	0.00526424	0.12042	Gpc1
	215	ENSMUSG00000034459	-5.84502	-7.22757	-9.46923	0.000321674	0.000130941	1.86891e-05	0.0143086	0.011745	0.00233074	Ifit1
	216	ENSMUSG00000037461	3.37653	0.032327	-1.24635	1.06464e-05	0.972557	0.172962	0.00132169	1	0.495237	Ints7
	216	ENSMUSG00000054226	0.495676	-0.251951	8.04155	0.672951	0.861496	1.8709e-05	0.939867	1	0.00233074	Tprkb
	216	ENSMUSG00000060002	-1.95861	-2.90244	-0.733085	0.00151855	4.29602e-05	0.269123	0.0354403	0.00535193	0.610919	Chpt1
	217	ENSMUSG00000026104	-1.37437	-3.5204	-4.32179	0.0919814	0.00037227	1.93373e-05	0.333575	0.0246287	0.00239595	Stat1
	217	ENSMUSG00000055319	-5.15819	-8.78081	-8.75309	0.00261267	4.33084e-05	4.179e-05	0.049932	0.00537044	0.00421493	Sec23ip
	217	ENSMUSG00000019505	-0.94623	0.157059	-0.58591	1.06971e-05	0.533797	0.0161481	0.00132169	1	0.134721	Ubb
	218	ENSMUSG00000101179	-0.265284	0.205328	-1.6652	0.424581	0.615607	1.94105e-05	0.754129	1	0.00239595	Gm29455
	218	ENSMUSG00000022021	0.499943	7.00408	1.37617	0.636655	4.43859e-05	0.291357	0.920022	0.00547881	0.632421	Diap3
	219	ENSMUSG00000004451	1.64847	5.7369	4.873	0.0693674	4.51572e-05	0.000172846	0.282648	0.00554856	0.0103358	Ralb
	219	ENSMUSG00000036617	-4.00252	-0.902711	-1.3415	1.08067e-05	0.291934	0.119585	0.00132345	0.808111	0.400491	Etl4
	219	ENSMUSG00000024610	-5.73666	-3.69775	-7.76334	0.000358283	0.0159957	2.0011e-05	0.0151827	0.205528	0.00245028	Cd74
	220	ENSMUSG00000040584	-1.95649	3.39397	-4.5936	0.027053	0.00237779	2.00953e-05	0.162899	0.081821	0.00245028	Abcb1a
	221	ENSMUSG00000098206	-0.0526242	1.56076	-3.65412	0.977745	0.00444127	2.01238e-05	1	0.113675	0.00245028	A430106G13Rik
	221	ENSMUSG00000084946	-8.05165	-6.45005	-2.49999	1.11328e-05	8.00772e-05	0.00553822	0.00135553	0.00851698	0.0888128	Dlx1as
	221	ENSMUSG00000074165	-6.80706	-8.78753	-4.6608	0.000179095	4.67148e-05	0.00137215	0.0102416	0.00568801	0.0413938	Zfp788
	222	ENSMUSG00000074476	0.986675	4.66477	1.55837	0.196231	4.69583e-05	0.102257	0.522028	0.00569189	0.367472	Spc24
	222	ENSMUSG00000099974	-3.20219	2.8015	-1.19613	1.12834e-05	0.000807001	0.10354	0.00136767	0.0394112	0.370109	Bcl2a1d
	223	ENSMUSG00000027660	-3.55831	-2.63976	-4.9331	0.000536639	0.0135344	2.07516e-05	0.0186328	0.193545	0.00250406	Skil
	223	ENSMUSG00000088252	-3.26652	3.75234	1.2615	0.0012829	4.79114e-05	0.196272	0.0319349	0.00578138	0.527252	Snord13
	223	ENSMUSG00000031433	7.66619	1.63439	7.98139	1.1704e-05	0.461719	0.000350646	0.0014123	0.939592	0.0168793	Rbm41
	224	ENSMUSG00000019889	-5.84963	-2.29792	-5.10497	1.21385e-05	0.00888784	6.69184e-05	0.00145819	0.160512	0.00570672	Ptprk
	225	ENSMUSG00000035606	-0.404605	0	-7.41576	0.181044	1	2.1889e-05	0.504788	1	0.00261783	Ky
	226	ENSMUSG00000102193	1.27323	1.22112	1.04846	1.24904e-05	0.00115333	0.00349963	0.00148718	0.0503994	0.0702773	Gm7299
	226	ENSMUSG00000025783	-6.06433	0.712309	-7.67703	0.000146032	0.102239	2.20887e-05	0.00903352	0.499752	0.00263002	4930412O13Rik
	226	ENSMUSG00000060591	1.04366	6.90636	-1.41632	0.299379	5.00197e-05	0.246757	0.653897	0.00594177	0.592123	Ifitm2
	227	ENSMUSG00000085894	-6.17003	-5.30646	-9.60637	0.000306404	0.0008371	2.32483e-05	0.013951	0.0402241	0.00275589	Gm15832
	227	ENSMUSG00000068397	1.15737	0.982585	0.886724	1.27507e-05	0.00372002	0.00644375	0.00151133	0.104399	0.0944932	Gm10240
	227	ENSMUSG00000097796	1.69397	5.84084	2.43479	0.0578127	5.01238e-05	0.036234	0.253169	0.00594177	0.203302	Gm16702
	228	ENSMUSG00000079227	-0.422314	4.4227	-6.12975	0.675885	0.000294428	2.3678e-05	0.941424	0.0212994	0.00279453	Ccr5
	228	ENSMUSG00000041707	0.294968	10.221	3.01019	0.850005	5.12693e-05	0.140712	1	0.00605091	0.437786	1810011H11Rik
	229	ENSMUSG00000082769	1.37757	0.514555	0.256866	1.32648e-05	0.19663	0.502314	0.0015587	0.686192	0.839499	Gm15793
	229	ENSMUSG00000020570	-8.83334	-9.14216	-8.40419	5.14206e-05	5.27281e-05	8.93192e-05	0.00446263	0.00618446	0.00696664	Sypl
	229	ENSMUSG00000003279	-4.81504	2.53711	-6.77841	0.000602147	0.0436807	2.46779e-05	0.0199301	0.317935	0.00288043	Dlgap1
	230	ENSMUSG00000061887	1.53131	1.89221	8.3014	0.201526	0.233994	2.48127e-05	0.523853	0.733912	0.00288043	Ssbp3
	230	ENSMUSG00000020122	-1.3407	-2.69973	-1.10674	0.00553163	5.28606e-05	0.0313226	0.076419	0.00618446	0.187924	Egfr
	230	ENSMUSG00000092358	2.48666	-0.611361	2.04444	1.33717e-05	0.399654	0.00529735	0.00156443	0.887831	0.0873446	Gm20430
	231	ENSMUSG00000086353	-1.15686	8.69955	-1.61317	0.449302	5.47532e-05	0.353221	0.776859	0.00637773	0.685674	Gm13481
	231	ENSMUSG00000105398	-0.825358	-0.520469	-1.62831	0.0138987	0.186523	2.48294e-05	0.114919	0.679638	0.00288043	AC157822.2
	231	ENSMUSG00000021569	4.61136	4.50028	3.74167	1.34909e-05	0.00340688	0.0105055	0.00157154	0.100412	0.113313	Trip13
	232	ENSMUSG00000104303	-0.312176	4.66367	0.532725	0.759238	5.49866e-05	0.651802	0.987211	0.00637773	0.963194	Gm36976
	232	ENSMUSG00000106499	5.06586	4.9972	5.15999	1.36733e-05	0.00342959	0.00122153	0.00158593	0.10064	0.0383549	RP23-447N11.3
	232	ENSMUSG00000024969	0.227726	0.420744	5.94536	0.808419	0.716759	2.48341e-05	1	1	0.00288043	Mark2
	233	ENSMUSG00000053641	-1.00453	3.37205	0.338713	0.11031	5.71543e-05	0.63583	0.373329	0.00657419	0.951006	Dennd4a
	234	ENSMUSG00000072109	-1.24991	-4.0509	-1.06657	0.119271	5.73015e-05	0.235005	0.393655	0.00657419	0.582655	A530040E14Rik
	234	ENSMUSG00000073557	2.59412	2.32211	2.70956	1.38926e-05	0.00370553	0.000506735	0.00159759	0.104399	0.0213492	Ppp1r12b
	234	ENSMUSG00000075245	0.443536	0.605086	1.19692	0.0505258	0.0362612	2.56844e-05	0.234051	0.288855	0.0029536	Gm6043
	235	ENSMUSG00000028420	0.514897	-4.99921	-6.89904	0.0589752	0.000502011	2.63413e-05	0.255745	0.0300083	0.00301625	Tmem38b
	235	ENSMUSG00000040010	-9.14232	-4.30244	-4.74845	1.40006e-05	0.00559079	0.00309003	0.00160316	0.125683	0.0659918	Slc7a5
	235	ENSMUSG00000085585	-6.52199	5.86707	-5.15357	9.52752e-05	5.74133e-05	0.00144062	0.00680043	0.00657419	0.0426936	Gm12223
	236	ENSMUSG00000094127	1.7897	0.327604	3.18035	0.0014569	0.643247	2.66277e-05	0.0345104	1	0.00303613	G530012D18Rik
	236	ENSMUSG00000065878	1.03953	0.903651	0.931034	1.42818e-05	0.00302784	0.00154093	0.00162843	0.0948499	0.0441114	Snord34
	236	ENSMUSG00000060639	0.149649	5.33366	3.67202	0.891488	5.85544e-05	0.00838872	1	0.00667645	0.1047	Hist1h4i
	237	ENSMUSG00000049288	-0.376089	-8.38809	0.453786	0.646621	5.96908e-05	0.510634	0.924192	0.0067773	0.84701	Lix1l
	237	ENSMUSG00000021270	-0.02308	0.737609	-2.07769	0.955191	0.146146	2.68256e-05	1	0.611648	0.00304578	Hsp90aa1
	237	ENSMUSG00000038518	-1.3805	0.966108	-0.331402	1.52398e-05	0.0100451	0.349614	0.00172442	0.170813	0.681774	Jarid2
	238	ENSMUSG00000042569	1.89981	-0.698383	4.41707	0.0102382	0.446606	2.78623e-05	0.101027	0.930695	0.00315019	Dhrs7b
	239	ENSMUSG00000092505	2.70199	-1.24924	-0.0438529	1.53159e-05	0.117966	0.95455	0.00172442	0.540772	1	Gm19246
	239	ENSMUSG00000007617	-0.219453	8.09342	-0.0187278	0.862117	6.0449e-05	0.989891	1	0.00680595	1	Homer1
	239	ENSMUSG00000079184	1.27649	0.271139	3.36703	0.0313498	0.715504	2.86305e-05	0.176262	1	0.0032235	Mphosph8
	240	ENSMUSG00000064281	0.546994	0.455816	1.18358	0.0174493	0.112143	2.91379e-05	0.129565	0.524992	0.00326696	Rpl19-ps1
	240	ENSMUSG00000078300	-1.24929	-0.976372	-0.986238	1.60129e-05	0.00420339	0.00250475	0.00179538	0.110656	0.0589679	Gm2606
	240	ENSMUSG00000067038	1.27976	1.74493	0.796858	0.000108847	6.28854e-05	0.0491119	0.00741508	0.00705076	0.241909	Rps12-ps3
	241	ENSMUSG00000033400	1.64832	5.03744	2.06086	0.0506355	6.32806e-05	0.0559005	0.234357	0.00706563	0.261481	Agl
	241	ENSMUSG00000085788	-2.82042	0.652721	-5.2773	0.00564552	0.441463	3.04531e-05	0.0772319	0.927472	0.00340026	4930470G03Rik
	242	ENSMUSG00000033068	1.48372	9.60809	0.914888	0.324839	6.47164e-05	0.622126	0.680028	0.00719609	0.941668	Entpd6
	242	ENSMUSG00000083674	-0.564108	-0.391985	-4.87785	0.0614331	0.179204	3.06815e-05	0.262523	0.671054	0.00341161	Zfp133-ps
	242	ENSMUSG00000070063	1.52702	1.7978	1.26043	1.62695e-05	0.000121859	0.00422862	0.00180907	0.0113073	0.0783664	Snora33
	243	ENSMUSG00000055833	5.23203	4.76168	2.88423	1.6451e-05	0.00732292	0.0719008	0.00182173	0.144679	0.298588	1700034H15Rik
	243	ENSMUSG00000039943	-0.597072	8.44943	0.532808	0.687959	6.5811e-05	0.75748	0.948769	0.00728361	1	Plcb4
	243	ENSMUSG00000065245	0.355063	1.43138	6.69301	0.787231	0.393149	3.10778e-05	0.998519	0.883926	0.00344145	Gm22295
	244	ENSMUSG00000053175	-8.06397	-9.70279	-8.97349	0.000212797	6.60448e-05	0.000120973	0.011272	0.00728361	0.00843334	Bcl3
	244	ENSMUSG00000097751	0.315765	0.346029	-3.9511	0.261538	0.207834	3.12919e-05	0.603055	0.700402	0.00345096	Gm26690
	245	ENSMUSG00000038331	-4.68112	1.55228	-6.79998	0.000769875	0.0217769	3.16972e-05	0.0229979	0.230707	0.00346825	Satb2
	245	ENSMUSG00000029504	0	-6.31053	0	1	6.67435e-05	1	1	0.00733062	1	Ddx51
	246	ENSMUSG00000002346	1.27163	5.69874	1.77366	0.16554	6.7636e-05	0.125419	0.482665	0.00739844	0.411322	Slc25a42
	246	ENSMUSG00000067649	-3.0362	-0.481621	-1.6214	1.73437e-05	0.50185	0.0229188	0.00189716	0.974696	0.1573	Mageb18
	247	ENSMUSG00000032456	-6.03295	-7.5604	-2.3054	0.000369143	6.87406e-05	0.091456	0.01527	0.00747511	0.34458	Nmnat3
	247	ENSMUSG00000081221	-1.38898	-0.947763	-0.849306	1.74597e-05	0.0163303	0.0218293	0.00190211	0.207182	0.153921	Gm14760
	248	ENSMUSG00000027799	-2.63285	-0.326176	-6.38722	0.0179654	0.741546	3.26059e-05	0.13151	1	0.00353787	Nbea
	248	ENSMUSG00000037640	-1.00288	-5.59955	-1.85768	0.323526	6.88925e-05	0.115423	0.679024	0.00747511	0.39357	Zfp60
	248	ENSMUSG00000021127	-2.24368	-0.124657	-2.09987	1.78834e-05	0.827409	0.000217717	0.00193903	1	0.0121799	Zfp36l1
	249	ENSMUSG00000106093	1.92149	0.887921	9.20039	0.142458	0.595495	3.34247e-05	0.441077	1	0.00361215	RP23-169H9.6
	249	ENSMUSG00000029822	-0.289845	9.11987	0.0427131	0.835696	7.08453e-05	0.979114	1	0.00765613	1	Osbpl3
	249	ENSMUSG00000045273	2.715	3.10102	3.15172	1.80008e-05	0.000385534	0.000151566	0.00193903	0.0253032	0.00955712	Cenph
	250	ENSMUSG00000103983	-0.829362	-0.909447	-2.35776	0.0736829	0.123136	3.429e-05	0.293108	0.554461	0.00369084	Gm20045
	250	ENSMUSG00000045327	-0.510373	-8.38847	0.453573	0.567552	7.32146e-05	0.51453	0.873239	0.00788053	0.850273	6330549D23Rik
	250	ENSMUSG00000054932	7.59542	-2.41111	7.59542	1.80338e-05	0.344363	0.00232364	0.00193903	0.867962	0.0562797	Afp
	251	ENSMUSG00000020923	0.98553	1.96024	7.46485	0.381583	0.188652	3.45192e-05	0.713757	0.682709	0.0037007	Ubtf
	251	ENSMUSG00000024431	-1.45496	3.38994	-0.776322	0.0270491	7.77435e-05	0.286286	0.162899	0.00831259	0.627538	Nr3c1
	252	ENSMUSG00000037395	-0.690036	0.546868	2.56422	0.166234	0.361694	3.46635e-05	0.48395	0.874933	0.00370143	Rcor3
	252	ENSMUSG00000061242	1.12479	1.03195	0.923791	1.85304e-05	0.00218285	0.00330602	0.00197871	0.0777989	0.0680154	Gm9104
	253	ENSMUSG00000026544	7.26328	1.74197	7.26328	1.87062e-05	0.497753	0.0023445	0.0019821	0.970975	0.0563288	Dusp23
	253	ENSMUSG00000098813	1.13414	1.41274	1.55062	0.000153775	0.000277685	3.60747e-05	0.00936182	0.0206987	0.0038369	Gm27326
	254	ENSMUSG00000103103	-5.27593	0	0	1.87095e-05	1	1	0.0019821	1	1	4833445I07Rik
	254	ENSMUSG00000063889	-3.00138	3.32045	-3.54317	0.00012766	0.00037629	3.63513e-05	0.00843012	0.0248176	0.00385109	Crem
	254	ENSMUSG00000035299	-0.312173	3.86313	2.4784	0.655182	8.25489e-05	0.00469119	0.929476	0.0087453	0.0828315	Mid1
	255	ENSMUSG00000098754	-5.28944	1.67836	-5.46972	2.90072e-05	0.1271	3.66573e-05	0.00281789	0.564379	0.00385279	Gm28045
	255	ENSMUSG00000048520	-3.2994	-2.65451	0.788251	1.88593e-05	0.00105215	0.276106	0.00198876	0.047151	0.618233	Fbxl13
	255	ENSMUSG00000034949	0.155208	-6.04405	-0.224007	0.83113	8.31592e-05	0.846001	1	0.00877541	1	Zfr2
	256	ENSMUSG00000090126	0.750016	-0.232792	8.42436	0.56019	0.883778	3.68327e-05	0.867228	1	0.00385279	4930519F09Rik
	256	ENSMUSG00000097417	-2.33398	-0.263846	-2.14552	1.89534e-05	0.65611	0.000278491	0.00198876	1	0.0143837	Gm26669
	256	ENSMUSG00000076865	0	-5.027	0	1	8.40296e-05	1	1	0.00883262	1	Trdv2-1
	257	ENSMUSG00000010136	0.379677	1.20272	8.28188	0.798234	0.523105	3.68745e-05	1	0.993595	0.00385279	Pifo
	257	ENSMUSG00000029089	5.59665	-2.03733	4.15154	1.8994e-05	0.255451	0.0288682	0.00198876	0.760582	0.178619	Pacrgl
	257	ENSMUSG00000094076	-3.50422	-7.70501	-0.802601	0.012982	8.52926e-05	0.464311	0.112361	0.0089305	0.801678	Gm4767
	258	ENSMUSG00000052534	-1.51176	0.0203997	-2.81171	0.00995815	0.962392	3.69401e-05	0.0999223	1	0.00385279	Pbx1
	258	ENSMUSG00000041346	7.04572	0.723834	1.43554	1.98914e-05	0.719109	0.468109	0.00207465	1	0.805992	Wrap53
	259	ENSMUSG00000025241	-0.392581	3.58161	-0.224456	0.552371	8.79962e-05	0.769772	0.860821	0.00914243	1	Fyco1
	259	ENSMUSG00000038679	-2.78616	2.0613	-4.2167	0.00186175	0.0420577	3.71015e-05	0.0400461	0.312466	0.00385469	Trps1
	259	ENSMUSG00000064355	-1.81616	-1.13701	-1.11865	1.99978e-05	0.0209109	0.0172726	0.00207769	0.227319	0.138848	mt-Tk
	260	ENSMUSG00000106788	7.22975	-2.18523	7.22975	2.01549e-05	0.380727	0.00243692	0.00208596	0.879644	0.0578978	RP23-279P6.3
	260	ENSMUSG00000090516	0.884991	2.34367	0.270945	0.0444479	8.86155e-05	0.610273	0.216284	0.00917136	0.933059	Rps11-ps1
	260	ENSMUSG00000064338	-0.905621	-0.730268	-1.68476	0.0117738	0.0881324	3.754e-05	0.107367	0.456595	0.00388525	mt-Tv
	261	ENSMUSG00000020841	-1.5754	7.26406	-2.3646	0.284548	8.92446e-05	0.157304	0.63427	0.00918316	0.46695	Cpd
	262	ENSMUSG00000027652	-0.696773	0.269916	5.31388	0.448114	0.804889	3.89669e-05	0.775857	1	0.00400214	Ralgapb
	262	ENSMUSG00000041729	-2.90845	-0.296739	-2.09418	2.09406e-05	0.685396	0.00328165	0.00215072	1	0.0677193	Coro2b
	262	ENSMUSG00000098925	-1.10158	2.14011	0.388848	0.0109	8.97532e-05	0.429152	0.103753	0.00918316	0.766626	Rnu3b2
	263	ENSMUSG00000049690	-4.48715	0.249342	-3.97501	2.11943e-05	0.767264	0.000196629	0.00216851	1	0.0113057	Nckap5
	263	ENSMUSG00000105115	-1.10158	2.14011	0.388848	0.0109	8.97532e-05	0.429152	0.103753	0.00918316	0.766626	ACEA_U3
	263	ENSMUSG00000010095	-1.80057	-0.932814	-2.88761	0.00341027	0.173796	3.92447e-05	0.0589348	0.663548	0.00401535	Slc3a2
	264	ENSMUSG00000050530	-0.445278	0	-4.19711	0.0866507	1	4.03502e-05	0.323665	1	0.00411281	Fam171a1
	264	ENSMUSG00000094132	4.04841	1.52429	-0.215413	2.15785e-05	0.392423	0.900252	0.00219946	0.883839	1	Gm3264
	264	ENSMUSG00000022751	-8.27662	-10.5067	-1.48353	0.000300158	9.04466e-05	0.0437282	0.0138118	0.00920979	0.22694	Nit2
	265	ENSMUSG00000026429	-0.328835	3.79271	2.98533	0.635811	9.08118e-05	0.000780329	0.919395	0.00920979	0.0291094	Ube2t
	266	ENSMUSG00000028082	7.88779	-0.14855	3.52467	2.23742e-05	0.948469	0.159357	0.00226341	1	0.469932	Sh3d19
	266	ENSMUSG00000041959	1.33304	2.55594	2.48891	0.00528827	9.10404e-05	6.45979e-05	0.0748565	0.00920979	0.00561341	S100a10
	267	ENSMUSG00000026313	-2.06751	-1.73365	-3.01056	0.00146219	0.0160778	4.18219e-05	0.0345776	0.205985	0.00421493	Hdac4
	267	ENSMUSG00000091366	-2.3822	5.15718	0.124339	0.0174884	9.1761e-05	0.906046	0.129748	0.00924793	1	Gm17040
	268	ENSMUSG00000082066	-1.79999	-1.27657	-2.08382	8.94636e-05	0.0164655	4.26652e-05	0.00652593	0.207722	0.00428388	Gm13904
	268	ENSMUSG00000002489	-0.404096	7.53045	0.251916	0.733358	9.33507e-05	0.855352	0.974139	0.00937303	1	Tiam1
	268	ENSMUSG00000048440	8.83018	8.73389	8.58727	2.4607e-05	0.0057955	0.00461464	0.00246642	0.128249	0.0821941	Cyp4f16
	269	ENSMUSG00000043924	-6.05657	-8.30427	-7.38213	0.000432922	9.62729e-05	0.000189681	0.0164147	0.00963051	0.0109766	Ncmap
	269	ENSMUSG00000034329	2.00909	0.265385	2.90947	0.000184076	0.693321	4.28984e-05	0.0104061	1	0.00429128	Brip1
	269	ENSMUSG00000064702	-2.37089	1.42678	-1	2.4656e-05	0.0260948	0.0928258	0.00246642	0.248707	0.3476	Gm24950
	270	ENSMUSG00000035158	1.05772	5.73293	6.50603	0.344655	0.000763296	4.45273e-05	0.687881	0.0381067	0.00443772	Mitf
	270	ENSMUSG00000039851	-2.29102	4.39325	-0.61317	0.00807469	9.77399e-05	0.501827	0.0913717	0.0096918	0.839154	4932438H23Rik
	271	ENSMUSG00000107029	4.52298	0.126788	-0.383909	2.51449e-05	0.928013	0.77711	0.00249677	1	1	RP23-423A22.3
	271	ENSMUSG00000073405	-1.5068	-1.37641	-3.24394	0.0241243	0.0701237	4.60567e-05	0.153541	0.404406	0.00457321	C920025E04Rik
	272	ENSMUSG00000082424	-1.28872	-0.426546	-1.60518	0.000302535	0.340325	4.67277e-05	0.013852	0.867962	0.00462278	Gm13292
	272	ENSMUSG00000029366	8.28053	-0.640333	0.608028	2.53348e-05	0.771001	0.778618	0.00250638	1	1	Dck
	272	ENSMUSG00000064280	-1.30133	8.95844	0.212668	0.424181	9.81176e-05	0.906989	0.753685	0.0096918	1	Ccdc146
	273	ENSMUSG00000094344	0.703398	1.06108	0.674896	0.00090639	9.83262e-05	0.00848704	0.0255661	0.0096918	0.104994	Gm11942
	273	ENSMUSG00000032261	7.68238	6.48811	1.59641	2.65121e-05	0.0431468	0.535986	0.00261324	0.316241	0.869474	Sh3bgrl2
	274	ENSMUSG00000001143	-1.82972	-2.21756	0.156223	0.000265097	9.94627e-05	0.775176	0.0130497	0.00976803	1	Lman2l
	274	ENSMUSG00000068394	6.84255	-0.749825	-1.27089	2.75427e-05	0.757315	0.593282	0.00270491	1	0.91925	Cep152
	274	ENSMUSG00000031971	1.17422	0.0604777	6.54549	0.267131	0.963532	4.75779e-05	0.611452	1	0.00467253	Ccsap
	275	ENSMUSG00000039372	1.03138	1.12352	0.940155	2.86967e-05	0.000378994	0.00186168	0.002808	0.0249348	0.0497477	March4
	275	ENSMUSG00000078125	1.67278	1.04944	3.55345	0.00921935	0.206152	4.81888e-05	0.0965959	0.698569	0.00471532	Gm10916
	276	ENSMUSG00000085347	0.0143275	-0.402495	-6.19528	0.849835	0.410671	4.8958e-05	1	0.8979	0.00475704	Hk1os
	276	ENSMUSG00000034652	-3.6607	1.19885	-0.355787	2.89028e-05	0.153977	0.661144	0.00281789	0.628736	0.969579	Cd300a
	277	ENSMUSG00000080615	-0.943529	0.898429	6.3297	0.496255	0.585736	4.89687e-05	0.817341	1	0.00475704	Snord99
	278	ENSMUSG00000101122	-2.55377	-0.156753	-2.66711	2.93858e-05	0.811708	5.88385e-05	0.0028444	1	0.00534894	Gm17971
	278	ENSMUSG00000078901	-1.55826	5.91841	0.26792	0.240533	0.000103657	0.854078	0.572737	0.0100334	1	Gm14440
	278	ENSMUSG00000020399	-4.48239	0.81654	-8.45684	0.00453352	0.29788	4.93511e-05	0.0698697	0.816673	0.00477694	Havcr2
	279	ENSMUSG00000041670	-2.09084	-0.344792	-6.20429	0.0383981	0.699564	4.9812e-05	0.199124	1	0.00480427	Rims1
	279	ENSMUSG00000097016	-5.123	0	-4.52991	3.00209e-05	1	0.000102439	0.00289545	1	0.00753612	Gm26708
	279	ENSMUSG00000041831	-1.38106	8.62176	-1.81164	0.391256	0.000104338	0.319148	0.724999	0.0100632	0.655937	Sytl3
	280	ENSMUSG00000001552	5.22611	5.34941	5.65918	3.03254e-05	0.00330368	0.00102403	0.00291438	0.0984481	0.0344253	Jup
	280	ENSMUSG00000024521	-2.04041	7.46063	0.591668	0.188138	0.000105123	0.723479	0.514568	0.0101027	1	Pmaip1
	281	ENSMUSG00000102917	-1.58666	4.73828	-0.526255	0.0990929	0.000106669	0.616455	0.349411	0.0102148	0.937704	Gm37724
	281	ENSMUSG00000096363	-1.00859	0.251172	-0.60752	3.17508e-05	0.414639	0.028801	0.0030405	0.902493	0.178368	Gm12621
	281	ENSMUSG00000021477	-5.32435	-6.89523	-11.0521	0.00182167	0.000796009	5.0659e-05	0.0396918	0.0391587	0.00483968	Ctsl
	282	ENSMUSG00000095217	1.45561	6.32124	-0.178344	0.169088	0.000108222	0.889635	0.487901	0.0103268	1	Hist1h2bn
	282	ENSMUSG00000024947	10.2966	3.14517	10.2966	3.24143e-05	0.348723	0.00335035	0.00309303	0.869713	0.0684545	Men1
	283	ENSMUSG00000027858	-7.85869	-0.878643	-0.338537	3.29011e-05	0.45239	0.749842	0.0031075	0.933612	1	Tspan2
	283	ENSMUSG00000085790	-0.692179	-0.66391	-1.69155	0.0587655	0.130472	5.08985e-05	0.255473	0.57283	0.00483968	Gm12729
	283	ENSMUSG00000095854	-3.61908	-7.59039	-6.63042	0.0123198	0.000109838	0.000351763	0.109621	0.010444	0.0169028	Trav14d-1
	284	ENSMUSG00000104418	1.06393	0.821687	0.76028	3.29798e-05	0.0115217	0.0151701	0.0031075	0.181584	0.13142	Gm37070
	284	ENSMUSG00000104498	0.255877	3.33166	0.241019	0.680296	0.000114471	0.744417	0.944051	0.0108085	1	Gm37110
	284	ENSMUSG00000063873	-0.535628	0.510069	-1.76476	0.154084	0.270508	5.20846e-05	0.460758	0.77893	0.00493502	Slc24a3
	285	ENSMUSG00000028318	8.33835	-1.03776	8.33835	3.30089e-05	0.70055	0.00326043	0.0031075	1	0.0674884	Polr1e
	285	ENSMUSG00000022555	-3.47957	0.924633	-4.79781	0.00096243	0.399294	5.25407e-05	0.0265044	0.887576	0.00496076	Dgat1
	286	ENSMUSG00000102204	0.57015	4.43939	2.12498	0.569865	0.000117948	0.0853214	0.875257	0.0110974	0.330982	Gm36958
	286	ENSMUSG00000100967	-1.50173	-0.546621	-2.3489	0.00323943	0.345139	5.28783e-05	0.0568595	0.868667	0.00497518	Gm29666
	287	ENSMUSG00000026787	5.77483	5.22005	5.7721	3.31707e-05	0.0169024	0.00296707	0.00311007	0.209629	0.0644918	Gad2
	287	ENSMUSG00000039697	-0.0629845	0.176893	7.93482	0.959063	0.905737	5.3871e-05	1	1	0.00505092	Ncoa7
	287	ENSMUSG00000047977	0.962165	3.7148	-0.109254	0.160084	0.000120757	0.895732	0.472843	0.0112965	1	Synb
	288	ENSMUSG00000053461	2.16248	0.523744	0.416687	3.39811e-05	0.427543	0.51306	0.003164	0.914939	0.848864	Hhipl2
	288	ENSMUSG00000019841	0.719634	1.30763	3.73337	0.286527	0.131408	5.50016e-05	0.637135	0.575499	0.00513498	Rev3l
	289	ENSMUSG00000104022	2.16248	0.523744	0.416687	3.39811e-05	0.427543	0.51306	0.003164	0.914939	0.848864	Gm37214
	289	ENSMUSG00000034903	-1.19062	6.27912	1.47287	0.269841	0.000121841	0.238888	0.614676	0.0113073	0.586218	Cobll1
	289	ENSMUSG00000099250	-0.763144	-0.442983	-1.54482	0.0216784	0.257853	5.52068e-05	0.144894	0.763852	0.00513498	Rn7s2
	291	ENSMUSG00000056870	-0.793367	2.61851	0.696384	0.129924	0.000123537	0.249288	0.41602	0.0113695	0.594668	Gulp1
	291	ENSMUSG00000096681	0.973862	0.588975	1.03175	3.48625e-05	0.0468636	0.000361745	0.00322376	0.328471	0.0171717	Rps19-ps1
	291	ENSMUSG00000086938	2.72632	1.60274	4.94327	0.00130375	0.146063	5.55676e-05	0.0323064	0.611643	0.00513838	4930481A15Rik
	292	ENSMUSG00000026154	2.67689	2.28966	9.74507	0.102251	0.296646	5.60298e-05	0.356454	0.815535	0.00516338	Sdhaf4
	292	ENSMUSG00000103630	-3.62545	-5.47853	-5.56799	0.00260437	0.000123697	9.22284e-05	0.0498477	0.0113695	0.00713154	Gm37242
	292	ENSMUSG00000049517	0.903582	0.944731	1.06059	3.54247e-05	0.000673749	7.87233e-05	0.00326454	0.0349998	0.0064388	Rps23
	293	ENSMUSG00000065683	-6.24853	-4.17433	-4.21057	3.60199e-05	0.000564639	0.000504555	0.00329812	0.032037	0.0213492	Gm23731
	293	ENSMUSG00000085234	-1.8525	4.15549	-1.72805	0.0253631	0.000123797	0.0576723	0.157449	0.0113695	0.265799	Gm15614
	293	ENSMUSG00000101698	0.225118	1.38342	2.49975	0.642838	0.0251207	5.63901e-05	0.922862	0.244229	0.00517884	Gm29562
	294	ENSMUSG00000071415	1.08202	1.3827	1.27332	0.000103254	0.000126737	0.000229567	0.00714513	0.0115999	0.012607	Rpl23
	294	ENSMUSG00000021700	-2.29749	-0.151649	-6.68869	0.0425284	0.852752	5.71885e-05	0.210406	1	0.00522419	Rab3c
	295	ENSMUSG00000063975	-0.456195	-2.26168	0	0.0555064	0.000127616	1	0.247304	0.0116063	1	Slco1a5
	295	ENSMUSG00000083022	1.17005	1.22318	1.01805	3.73804e-05	0.000818181	0.00356484	0.00340973	0.0396685	0.0711619	Rps15a-ps6
	295	ENSMUSG00000084776	-2.61842	0.113066	-7.8411	0.0344206	0.847943	5.72722e-05	0.186551	1	0.00522419	Gm14951
	296	ENSMUSG00000066693	-3.03314	-1.02071	-0.597481	3.75628e-05	0.155758	0.371484	0.00341479	0.633317	0.705804	Gm7493
	296	ENSMUSG00000097108	-1.58316	-7.17798	-0.82793	0.0753087	0.00012767	0.279756	0.29666	0.0116063	0.621285	Gm26581
	297	ENSMUSG00000094050	-2.39769	1.89641	-0.805533	3.90536e-05	0.00485913	0.188744	0.00353836	0.117479	0.516307	Gm23472
	297	ENSMUSG00000026826	-1.90769	6.22355	-0.0282937	0.0949816	0.00012857	0.981693	0.339694	0.0116488	1	Nr4a2
	297	ENSMUSG00000003429	0.424439	0.496849	1.16356	0.0736881	0.0922594	5.96799e-05	0.293108	0.469213	0.00539571	Rps11
	298	ENSMUSG00000049122	-0.356301	-0.692977	-4.62226	0.429271	0.273794	5.9754e-05	0.758034	0.783759	0.00539571	Frmd3
	298	ENSMUSG00000029522	-6.8169	0	-3.01904	4.006e-05	1	0.00322667	0.00361737	1	0.0670475	Pla2g1b
	299	ENSMUSG00000026496	0.659288	-1.13751	6.67414	0.546853	0.399481	6.01124e-05	0.857462	0.887738	0.00540992	Parp1
	299	ENSMUSG00000037346	0.848468	9.13968	2.26308	0.585381	0.000130922	0.256688	0.886189	0.011745	0.598995	Hrh4
	300	ENSMUSG00000087402	-1.21992	-1.36074	-5.26354	0.142292	0.156217	6.04274e-05	0.440714	0.634461	0.00542014	Gm11867
	300	ENSMUSG00000091313	-5.23451	0.121979	-0.557988	4.18521e-05	0.867871	0.432834	0.00374897	1	0.770154	Fth-ps2
	301	ENSMUSG00000074622	-0.248722	-5.01445	-7.55185	0.562543	0.00108598	6.07068e-05	0.869253	0.0480359	0.0054271	Mafb
	301	ENSMUSG00000000628	-2.41516	6.76918	-2.68692	0.115007	0.000133801	0.109577	0.383579	0.0119297	0.382488	Hk2
	301	ENSMUSG00000046844	-2.75736	-0.721492	-0.679302	4.19354e-05	0.302011	0.310945	0.00374897	0.823051	0.652186	Vat1l
	302	ENSMUSG00000047496	-0.674118	-0.633172	-1.52471	0.0488742	0.12472	6.19278e-05	0.228961	0.558417	0.00550573	Rnf152
	302	ENSMUSG00000040158	2.40071	1.67333	-1.01093	4.26497e-05	0.0286265	0.152437	0.0038002	0.258928	0.457907	Tax1bp3
	302	ENSMUSG00000045775	0	-9.29195	0	1	0.000133887	1	1	0.0119297	1	Slc16a5
	303	ENSMUSG00000085842	-0.512698	-0.115681	-1.83097	0.19959	0.811198	6.20292e-05	0.523653	1	0.00550573	Pard3bos1
	303	ENSMUSG00000063902	-0.504864	-2.29581	-0.154798	0.308526	0.000134999	0.787143	0.66404	0.0119891	1	Gm7964
	303	ENSMUSG00000022881	2.99755	0.782033	0.721241	4.29274e-05	0.394564	0.414843	0.00381232	0.883926	0.751508	Rfc4
	304	ENSMUSG00000040037	-1.58412	0.298538	-5.76138	0.0836534	0.66142	6.22e-05	0.316773	1	0.00550573	Negr1
	304	ENSMUSG00000098550	0.874572	0.31175	0.817527	4.36219e-05	0.241939	0.00170119	0.00386125	0.744088	0.0470477	Mir7079
	304	ENSMUSG00000088278	-0.135615	-3.87359	0	0.341379	0.000137983	1	0.687881	0.0122137	1	Gm23121
	305	ENSMUSG00000036086	1.39107	1.05404	1.15248	4.48095e-05	0.0158976	0.00634013	0.00395337	0.205214	0.0940499	Zranb3
	305	ENSMUSG00000103976	1.45509	2.26678	1.59687	0.000744913	0.000138937	0.00323628	0.0224467	0.0122579	0.067083	Gm37677
	306	ENSMUSG00000014599	1.15298	10.2711	9.55477	0.484867	0.000141384	0.000592356	0.807236	0.0124331	0.0238976	Csf1
	306	ENSMUSG00000029121	7.64542	8.05282	-0.888441	4.57098e-05	0.0014696	0.683842	0.00401963	0.0603748	0.986095	Crmp1
	306	ENSMUSG00000022637	-2.64046	-0.837967	-4.14713	0.00346864	0.383122	6.3365e-05	0.0595844	0.879644	0.00557218	Cblb
	307	ENSMUSG00000038174	0.121694	2.91419	5.61222	0.900349	0.0266336	6.36141e-05	1	0.250064	0.00557587	Fam126b
	307	ENSMUSG00000036599	9.17198	0.186262	3.39208	4.74848e-05	0.94894	0.280867	0.00416211	1	0.622301	Chst12
	307	ENSMUSG00000002741	-5.87772	-7.0125	-7.8557	0.000286782	0.000143033	6.56973e-05	0.0136343	0.0125371	0.00566313	Ykt6
	308	ENSMUSG00000033430	3.20979	0.200733	1.98925	4.82485e-05	0.836473	0.0443624	0.0042123	1	0.228951	Terf2ip
	308	ENSMUSG00000091426	-1.4407	-0.632004	-2.63034	0.0111792	0.328953	6.40673e-05	0.105227	0.858898	0.00559736	Gm17228
	308	ENSMUSG00000066475	1.12917	1.39201	0.835495	6.44157e-05	0.000144725	0.015759	0.00523675	0.0125707	0.133541	Gm10268
	309	ENSMUSG00000105433	2.49855	2.15849	2.07775	4.83704e-05	0.00985109	0.00863787	0.0042123	0.16949	0.105379	AL590614.2
	309	ENSMUSG00000097080	1.12917	1.39201	0.835495	6.44157e-05	0.000144725	0.015759	0.00523675	0.0125707	0.133541	1700086O06Rik
	310	ENSMUSG00000023236	-2.26104	-7.91172	-3.34429	0.0955052	0.000144819	0.0359531	0.34094	0.0125707	0.202652	Scg5
	310	ENSMUSG00000015656	-0.332643	-0.24992	-1.80052	0.382616	0.584062	6.46682e-05	0.714547	1	0.00561341	Hspa8
	311	ENSMUSG00000055407	2.5716	9.71821	9.56019	0.111754	0.000147272	0.00017077	0.376793	0.0127426	0.0102682	Map6
	311	ENSMUSG00000034708	-5.20781	-0.308068	-6.54547	0.000398777	0.788941	6.5e-05	0.0157166	1	0.00562407	Grn
	311	ENSMUSG00000100231	-1.79391	-0.476372	-1.1684	5.18139e-05	0.361588	0.0168107	0.00446263	0.87484	0.136995	Gm29554
	312	ENSMUSG00000026478	-1.23255	6.35671	-2.65542	0.267058	0.000153784	0.0404146	0.611381	0.0132063	0.215991	Lamc1
	312	ENSMUSG00000085310	7.3445	-0.199453	8.08693	5.20179e-05	0.922874	0.000903279	0.00446263	1	0.0319318	Gm11491
	313	ENSMUSG00000036078	-7.0138	-9.47146	-5.8911	0.000611318	0.000153993	0.00155108	0.0200609	0.0132063	0.0442141	Sigmar1
	313	ENSMUSG00000078580	5.28366	5.28366	5.06772	5.20273e-05	0.00716752	0.0143617	0.00446263	0.143047	0.128306	E430018J23Rik
	313	ENSMUSG00000052921	-0.410713	0.218007	-3.66097	0.484105	0.768454	6.58724e-05	0.806684	1	0.00566313	Arhgef15
	314	ENSMUSG00000007207	7.86093	-1.31945	8.02703	5.20742e-05	0.584122	0.00135449	0.00446263	1	0.0410912	Stx1a
	314	ENSMUSG00000105416	-1.20452	4.48674	-0.392507	0.222993	0.000154104	0.721226	0.547942	0.0132063	1	RP24-560A18.3
	315	ENSMUSG00000041453	1.01518	0.902381	0.290826	5.4998e-05	0.00482035	0.339801	0.00467999	0.117279	0.671098	Rpl21
	315	ENSMUSG00000081926	0.486723	0.678854	1.08029	0.0273706	0.0149052	6.70623e-05	0.163852	0.200642	0.00570672	Gm15536
	316	ENSMUSG00000000560	-5.53964	-0.256835	-0.81562	5.51873e-05	0.806351	0.451864	0.00467999	1	0.789396	Gabra2
	316	ENSMUSG00000090958	-0.154504	-8.49218	-7.80399	0.352831	0.000165312	0.000258792	0.689347	0.0140772	0.0136012	Lrrc32
	316	ENSMUSG00000052387	-3.87865	1.16327	-5.46804	0.00116334	0.234173	6.71162e-05	0.0298706	0.733912	0.00570672	Trpm3
	317	ENSMUSG00000104126	-0.219766	1.34293	-0.635599	0.38649	0.000168948	0.0290169	0.719426	0.0143414	0.179127	Gm37486
	317	ENSMUSG00000082768	-0.685951	-0.664425	-1.68418	0.0640052	0.134283	6.72277e-05	0.268399	0.582809	0.00570672	Gm12727
	318	ENSMUSG00000107176	0.832616	0.888903	1.20804	0.000713518	0.00449226	6.79257e-05	0.0219932	0.11404	0.00574784	RP23-263B18.4
	318	ENSMUSG00000036819	0.480319	-6.74211	-5.12679	0.605603	0.000170429	0.00174631	0.898986	0.0144216	0.0477685	Jmjd4
	319	ENSMUSG00000042410	2.20225	9.54578	2.59428	0.113019	0.000173032	0.153276	0.379858	0.0145614	0.459572	Agps
	319	ENSMUSG00000030747	-6.15353	0	-9.29663	0.000568533	1	6.89473e-05	0.0192258	1	0.00580713	Dgat2
	320	ENSMUSG00000080989	0.336222	-4.88347	-0.0738252	0.652102	0.000173163	0.940178	0.927159	0.0145614	1	Gm14048
	320	ENSMUSG00000103837	-0.0660033	1.50392	1.78669	0.898933	0.00608722	6.9058e-05	1	0.131146	0.00580713	Gm37614
	320	ENSMUSG00000025076	6.88642	-1.63511	-1.24094	5.63726e-05	0.525441	0.619921	0.00474041	0.995574	0.940344	Casp7
	321	ENSMUSG00000089917	-0.948374	-1.3534	8.98217	0.57656	0.495047	7.15718e-05	0.880105	0.968619	0.00599977	Uckl1
	321	ENSMUSG00000000078	-0.414902	2.3869	1.82891	0.397236	0.000180505	0.00215694	0.729832	0.0151315	0.054042	Klf6
	321	ENSMUSG00000094974	0.933352	0.553421	0.955396	5.70882e-05	0.0577632	0.00078104	0.00478563	0.368038	0.0291094	Rps19-ps2
	322	ENSMUSG00000083773	-1.16987	-0.682467	-0.996538	5.79179e-05	0.0554286	0.00243993	0.0048401	0.360362	0.0578978	Gm13394
	322	ENSMUSG00000089999	-0.0355146	1.16511	-0.357106	0.879001	0.000181644	0.195365	1	0.0151545	0.526161	Gm6485
	323	ENSMUSG00000084796	-0.261174	2.38481	1.01899	0.59174	0.000181906	0.0788894	0.88975	0.0151545	0.316466	Mir142hg
	323	ENSMUSG00000082604	3.97096	4.59078	4.47998	5.83103e-05	0.000962516	0.000664223	0.00485781	0.0445789	0.025952	Gm8482
	324	ENSMUSG00000028995	-1.15355	3.05873	-3.43397	0.107541	0.00090997	7.44147e-05	0.367608	0.0427476	0.00618033	Fam126a
	324	ENSMUSG00000075288	-1.27343	-0.408197	-1.03919	5.8864e-05	0.322346	0.00427953	0.0048888	0.849893	0.0789834	Gm6913
	324	ENSMUSG00000076846	-0.271081	-7.08041	0	0.221581	0.000187074	1	0.545969	0.015537	1	Trav13-2
	325	ENSMUSG00000101628	-0.199935	-1.12148	-2.38357	0.688205	0.0611376	7.53541e-05	0.948769	0.377317	0.00622306	Gm28177
	325	ENSMUSG00000076281	-0.251346	1.95012	-1.37563	0.52803	0.000192535	0.00333552	0.842178	0.0159413	0.0683072	Gm24270
	325	ENSMUSG00000065251	-2.32249	1.49656	-1.06648	5.94461e-05	0.0235996	0.0822407	0.00492195	0.237932	0.323961	Gm23971
	326	ENSMUSG00000082108	0.994924	1.2838	1.0489	0.000159172	0.000193149	0.00112889	0.0095181	0.0159431	0.0367764	Gm13777
	326	ENSMUSG00000006763	3.88094	3.54849	8.51657	0.00810798	0.0808476	7.53918e-05	0.0914804	0.434787	0.00622306	Saal1
	326	ENSMUSG00000079396	2.49968	-0.229711	-1.86952	6.14118e-05	0.864284	0.17699	0.00506529	1	0.502333	Gm3411
	327	ENSMUSG00000042423	6.35639	-0.136545	0.174374	6.15537e-05	0.944735	0.927463	0.00506529	1	1	Fbrs
	327	ENSMUSG00000012114	0.222563	8.58439	-0.873328	0.871425	0.00019622	0.592699	1	0.016147	0.918771	Med15
	327	ENSMUSG00000033581	-0.334698	0.263604	-8.25575	0.460541	0.35329	7.66255e-05	0.786039	0.871132	0.00630555	Igf2bp2
	328	ENSMUSG00000050064	-0.600772	2.04927	-3.07429	0.346492	0.010693	7.68744e-05	0.687881	0.176407	0.00630675	Zfp697
	328	ENSMUSG00000066543	0.812067	1.59237	0.76444	0.0115629	0.000199572	0.0491421	0.106789	0.0163728	0.241967	Rpl17-ps9
	329	ENSMUSG00000097416	-3.99234	-0.120077	-3.45295	6.39434e-05	0.891064	0.000692084	0.00522995	1	0.0268347	Gm26670
	329	ENSMUSG00000032220	-2.71906	7.17986	-3.86975	0.101906	0.000201294	0.039263	0.355665	0.0164639	0.212733	Myo1e
	330	ENSMUSG00000021066	-0.369243	-3.27289	-0.186551	0.523956	0.000202814	0.834694	0.838486	0.0165379	1	Atl1
	330	ENSMUSG00000097803	-0.129927	-1.17086	-4.79227	0.770715	0.13818	7.9055e-05	0.991389	0.59265	0.00644634	Rpl31-ps16
	331	ENSMUSG00000030672	0	-8.94803	-5.30222	1	0.000204518	0.00222445	1	0.0166265	0.0550163	Mylpf
	331	ENSMUSG00000064767	0.428817	0.598498	1.20868	0.0868454	0.0553099	7.97577e-05	0.324167	0.36011	0.00647357	Snord35b
	332	ENSMUSG00000087341	-3.80484	-1.15194	-2.85648	6.49647e-05	0.223001	0.00317192	0.00526547	0.717191	0.0666301	0610040F04Rik
	332	ENSMUSG00000090460	0.675666	1.05976	0.666446	0.0023724	0.00020932	0.0132025	0.0468714	0.0169656	0.124393	Gm17511
	333	ENSMUSG00000052632	-3.15906	-5.15045	-4.17428	0.00604471	0.000211435	0.0013469	0.0795389	0.0170824	0.0409071	Asap2
	333	ENSMUSG00000095295	2.39799	-0.158101	-2.72491	6.57053e-05	0.904696	0.0538376	0.00529143	1	0.255325	Gm3488
	333	ENSMUSG00000068606	-0.373996	-0.299057	-2.88522	0.5257	0.677023	8.02722e-05	0.840364	1	0.00648662	Gm4841
	334	ENSMUSG00000070385	-0.201278	-8.76291	0.654381	0.790496	0.00021203	0.119789	0.999508	0.0170824	0.400919	Ampd1
	334	ENSMUSG00000039768	1.13462	-0.885015	4.76936	0.176061	0.395039	8.16681e-05	0.497858	0.883926	0.00656956	Dnajc11
	334	ENSMUSG00000030056	-3.80969	-0.424533	-3.94515	6.57852e-05	0.654899	0.000101175	0.00529143	1	0.00752077	Isy1
	335	ENSMUSG00000090023	5.03455	4.4295	5.13811	6.58749e-05	0.0196201	0.0028365	0.00529143	0.221273	0.0629245	Gm16302
	335	ENSMUSG00000056598	-2.65913	0.530371	-4.91822	0.006597	0.482247	8.17869e-05	0.0832249	0.959206	0.00656956	Lrrc48
	335	ENSMUSG00000025592	2.28365	8.62681	8.21419	0.086453	0.000215117	0.000186549	0.323016	0.0172794	0.0109313	Dach2
	336	ENSMUSG00000031864	0.555525	-0.925393	7.82452	0.714364	0.620151	8.21889e-05	0.964323	1	0.00658221	Ints10
	336	ENSMUSG00000065899	1.13874	1.17807	0.648634	6.61202e-05	0.00132418	0.0625541	0.00529532	0.0551585	0.275377	Gm24523
	336	ENSMUSG00000090523	-9.1169	-9.04893	-8.32548	0.000167716	0.000217964	0.000334576	0.00979953	0.0174411	0.0163526	Gypc
	337	ENSMUSG00000106281	1.64132	1.48321	1.86403	6.8424e-05	0.0058422	0.00035327	0.00545817	0.128859	0.0169149	AL589651.4
	337	ENSMUSG00000024082	0.2235	0.221781	6.16913	0.831423	0.863599	8.30965e-05	1	1	0.00663515	Ndufaf7
	338	ENSMUSG00000010492	2.25379	3.93368	8.2098	0.142699	0.0786505	8.36941e-05	0.441477	0.428634	0.00666309	Uckl1os
	338	ENSMUSG00000036256	1.31495	7.5373	6.05928	0.268057	0.00022421	0.000940456	0.612583	0.0178499	0.0325451	Igfbp7
	338	ENSMUSG00000022900	4.6954	4.60046	4.40136	6.85593e-05	0.00767895	0.00733736	0.00545817	0.147912	0.0990419	Ildr1
	339	ENSMUSG00000085596	-1.04287	-3.06505	0.0543668	0.116124	0.000225014	0.941322	0.38613	0.017861	1	Gm11476
	339	ENSMUSG00000028926	-3.30072	0.787255	-3.76794	0.000168612	0.314738	8.40814e-05	0.00979953	0.839256	0.00666776	Cdk14
	339	ENSMUSG00000036820	7.91242	1.58269	7.82061	6.88553e-05	0.51036	0.00523838	0.00546557	0.982462	0.0869048	Amdhd2
	340	ENSMUSG00000079610	1.23401	-0.212328	3.33229	0.0476686	0.784187	8.42484e-05	0.225433	1	0.00666776	Ankrd39
	340	ENSMUSG00000030089	7.12795	7.42396	6.622	6.9233e-05	0.00219276	0.0114803	0.00547518	0.0779237	0.11818	Slc41a3
	340	ENSMUSG00000007646	2.10761	4.11366	2.25199	0.00655342	0.000226007	0.0272618	0.0828304	0.0178871	0.172935	Rad51c
	341	ENSMUSG00000104277	-1.53548	0.383951	-0.719136	6.96047e-05	0.424474	0.10161	0.00547518	0.912679	0.36583	Gm38299
	341	ENSMUSG00000045691	1.19898	3.49821	8.74043	0.451233	0.123229	8.63488e-05	0.777311	0.554511	0.00681396	Thtpa
	342	ENSMUSG00000040998	-0.579372	0	-9.27287	0.104169	1	8.72817e-05	0.361399	1	0.00686744	Npnt
	342	ENSMUSG00000077222	1.24435	1.43298	1.06474	6.96797e-05	0.000422717	0.00583623	0.00547518	0.0270166	0.0907786	Gm22270
	342	ENSMUSG00000064137	-0.594435	-4.92872	-1.11633	0.378335	0.000230551	0.189779	0.712226	0.01814	0.517711	Rhox8
	343	ENSMUSG00000022311	-2.47556	-0.327943	-2.37253	6.98901e-05	0.604753	0.000402653	0.00547518	1	0.0185366	Csmd3
	343	ENSMUSG00000059203	-2.74427	-0.311952	-7.65169	0.0368615	0.778399	8.76921e-05	0.194624	1	0.00687961	Il1rapl2
	343	ENSMUSG00000094081	-0.347225	3.1956	0.991232	0.686356	0.000231395	0.304834	0.948239	0.0181534	0.646702	Gm20826
	344	ENSMUSG00000026715	-0.0739626	1.67019	4.85902	0.934535	0.142353	8.85115e-05	1	0.60346	0.00692371	Serpinc1
	344	ENSMUSG00000029378	-3.75457	7.16029	-3.05434	0.0354488	0.000233243	0.0958746	0.190056	0.0182452	0.3537	Areg
	344	ENSMUSG00000047854	7.95715	5.8698	5.16648	7.01067e-05	0.0329268	0.0414177	0.00547518	0.274775	0.219521	Stx19
	345	ENSMUSG00000102411	3.40685	3.31145	2.42138	7.01972e-05	0.00718622	0.0430665	0.00547518	0.143047	0.224937	Gm36936
	345	ENSMUSG00000095590	0.671243	4.51359	1.5803	0.533873	0.000240459	0.230821	0.847101	0.0187551	0.576548	Gm24305
	346	ENSMUSG00000040813	1.42206	-1.55599	8.57916	0.367984	0.431612	9.08861e-05	0.701578	0.91819	0.00706836	Tex264
	346	ENSMUSG00000055660	-6.41626	-3.99479	-6.02799	7.2072e-05	0.00119243	0.000140602	0.00560516	0.0514216	0.00905726	Mettl4
	347	ENSMUSG00000045083	-4.61423	-0.195863	-10.0882	0.00551219	0.723353	9.12497e-05	0.0762609	1	0.00707619	Lingo2
	347	ENSMUSG00000031105	9.18744	2.30838	9.18744	7.30811e-05	0.473902	0.00503895	0.00566726	0.950667	0.0851941	Slc25a14
	348	ENSMUSG00000098579	-5.43921	-7.25377	-5.89095	0.00078208	0.000246762	0.00068252	0.0231879	0.0190132	0.0265403	Mir6937
	349	ENSMUSG00000043872	-3.74886	-2.08337	-2.28184	7.47474e-05	0.0291227	0.0156299	0.00576326	0.259977	0.13338	Zmym1
	349	ENSMUSG00000030589	-1.32198	7.95947	4.14828	0.422697	0.000246901	0.0496803	0.752123	0.0190132	0.243639	Rasgrp4
	349	ENSMUSG00000065145	-5.06244	-0.850399	-6.58093	0.000316178	0.0667708	9.3331e-05	0.0141725	0.394108	0.00718595	Vaultrc5
	350	ENSMUSG00000039959	2.18091	7.58909	5.87134	0.0878742	0.000247301	0.00220649	0.326108	0.0190132	0.0549228	Hip1
	350	ENSMUSG00000033126	-2.63319	1.35694	-0.126042	7.53973e-05	0.0584533	0.856149	0.00579175	0.37036	1	Ybey
	350	ENSMUSG00000021313	-4.04419	-0.832613	-8.70493	0.00879665	0.416087	9.34662e-05	0.0951785	0.903331	0.00718595	Ryr2
	351	ENSMUSG00000100955	-5.87878	-0.288883	-9.58647	0.000998174	0.244969	9.39096e-05	0.0271746	0.747888	0.00719947	Gm18728
	351	ENSMUSG00000098557	-2.19425	5.57961	-2.51512	0.0454595	0.000248576	0.0376418	0.219696	0.0190311	0.207519	Kctd12
	352	ENSMUSG00000083594	-1.10669	2.51881	-3.11011	0.0974374	0.0028699	9.49569e-05	0.345538	0.0918265	0.00725908	Gm13722
	352	ENSMUSG00000036775	-6.63857	0.318504	-5.87778	7.57626e-05	0.732287	0.000362802	0.00579175	1	0.0171717	Decr2
	352	ENSMUSG00000031209	0.921689	1.39113	0.332393	0.00144968	0.000248949	0.332153	0.0343998	0.0190311	0.663985	Heph
	353	ENSMUSG00000025102	0.0826573	0.576654	8.1484	0.958486	0.768438	9.64376e-05	1	1	0.00735139	3110040N11Rik
	353	ENSMUSG00000058385	2.43845	6.45396	0.872709	0.0695969	0.000252533	0.599897	0.28315	0.0192505	0.924443	Hist1h2bg
	354	ENSMUSG00000073968	9.10662	9.10662	9.10662	7.73453e-05	0.009012	0.00518449	0.00587934	0.161239	0.0864828	Trim68
	354	ENSMUSG00000096659	-1.97647	2.57999	-3.15501	0.011757	0.000261316	0.000505575	0.107317	0.0198637	0.0213492	Gm25679
	354	ENSMUSG00000076759	0	0	-5.51886	1	1	9.68032e-05	1	1	0.00735841	Trav2
	355	ENSMUSG00000085812	1.09583	1.26274	0.964347	7.76134e-05	0.000414505	0.00462021	0.0058831	0.026684	0.0821941	Gm15843
	355	ENSMUSG00000038375	-7.1997	0	-7.985	0.000146724	1	9.79147e-05	0.00903475	1	0.0074066	Trp53inp2
	355	ENSMUSG00000072809	-1.19273	-5.22621	-1.10624	0.0258537	0.000263689	0.0439537	0.159089	0.0199876	0.227627	9330160F10Rik
	356	ENSMUSG00000039578	-3.62713	0.535285	-1.08402	7.96279e-05	0.53901	0.222192	0.00601884	1	0.565762	Ccser1
	356	ENSMUSG00000051627	2.34235	6.02228	1.18909	0.026827	0.000269156	0.365049	0.162185	0.0202877	0.699005	Hist1h1e
	356	ENSMUSG00000052087	1.43401	-1.14903	9.83936	0.398195	0.586613	9.80943e-05	0.729832	1	0.0074066	Rgs14
	357	ENSMUSG00000037259	-0.512485	-0.274083	-4.60184	0.223097	0.618367	9.82628e-05	0.548099	1	0.0074066	Dzank1
	357	ENSMUSG00000107429	4.63369	5.20612	4.59702	8.09873e-05	0.00235879	0.00429409	0.00609929	0.0815864	0.0790732	RP23-5D6.6
	357	ENSMUSG00000082035	0.974812	1.39217	0.348807	0.000816485	0.000269156	0.312342	0.0238819	0.0202877	0.653166	Rpl17-ps8
	358	ENSMUSG00000029246	4.35832	0.799466	6.61806	0.000142229	0.566232	9.89725e-05	0.00894217	1	0.00743925	Ppat
	358	ENSMUSG00000035954	-6.25672	-7.44842	-6.83138	0.000595627	0.00027164	0.000455067	0.0197629	0.0204178	0.0200337	Dock4
	358	ENSMUSG00000071291	9.03838	0.0518817	1.50434	8.11456e-05	0.986149	0.615085	0.00609929	1	0.937062	Zfp58
	359	ENSMUSG00000102467	0.212552	1.36119	2.09175	0.629024	0.0167988	9.9729e-05	0.914842	0.208988	0.00747523	Gm37167
	359	ENSMUSG00000025384	9.03394	0.581473	9.03394	8.13976e-05	0.847394	0.00531912	0.0061012	1	0.0875237	Faap100
	359	ENSMUSG00000094484	-0.000389197	3.61286	0.689113	0.999154	0.000274354	0.462733	1	0.0205643	0.799929	Gm21244
	360	ENSMUSG00000102839	-0.362243	0.965472	2.40821	0.46509	0.113309	0.000100316	0.790261	0.528702	0.00749832	Gm37385
	360	ENSMUSG00000081070	-0.00972727	2.03114	0.0160596	0.985662	0.000276761	0.974801	1	0.0206871	1	Gm13181
	361	ENSMUSG00000036792	1.11135	2.18284	3.70254	0.107858	0.0184037	0.000100815	0.368318	0.217275	0.00751479	Mbd5
	361	ENSMUSG00000038742	6.57563	-0.155165	1.9629	8.32848e-05	0.938284	0.335325	0.00620807	1	0.666151	Angptl6
	362	ENSMUSG00000074385	5.01856	5.01856	-1.38662	8.40638e-05	0.00893444	0.529467	0.00624882	0.160757	0.864003	Gm10684
	362	ENSMUSG00000039850	-0.721063	-8.1572	-0.770155	0.366632	0.000279394	0.393687	0.700768	0.0207685	0.730904	Endov
	363	ENSMUSG00000038252	8.97801	4.93476	7.84565	8.46684e-05	0.176966	0.0382913	0.00627643	0.668072	0.209484	Ncapd2
	363	ENSMUSG00000030577	-0.171103	-9.84502	0.0368515	0.677898	0.000282042	0.987628	0.942717	0.0208787	1	Cd22
	363	ENSMUSG00000098710	0.589097	0.303447	0.868283	0.00134294	0.183791	0.000101794	0.0328383	0.677671	0.00753612	Mir7067
	364	ENSMUSG00000087213	-4.43018	0.405193	-3.688	8.57094e-05	0.634989	0.00100048	0.00633614	1	0.0339922	2810408I11Rik
	364	ENSMUSG00000031932	0	-6.57592	0	1	0.000282428	1	1	0.0208787	1	Gpr83
	364	ENSMUSG00000103144	-3.38699	-5.85755	-6.85844	0.0135244	0.000517673	0.000102419	0.11394	0.0303372	0.00753612	Pcdhga1
	365	ENSMUSG00000080486	1.47022	1.81064	1.35479	9.86053e-05	0.000284032	0.00401938	0.00692786	0.0209398	0.0765837	Snord100
	366	ENSMUSG00000059555	8.94551	2.7474	3.73434	8.66217e-05	0.403329	0.256185	0.00636617	0.891285	0.598964	Tor4a
	366	ENSMUSG00000054626	-4.68158	0.136162	-6.9317	0.000934758	0.407951	0.000102502	0.0259313	0.895614	0.00753612	Xlr
	367	ENSMUSG00000025492	3.13307	10.601	1.3456	0.0813609	0.000288964	0.541427	0.311384	0.0211873	0.874924	Ifitm3
	367	ENSMUSG00000002578	-3.23974	-2.32013	-4.39421	0.00125604	0.0263466	0.000103224	0.0314883	0.249371	0.00756857	Ikzf4
	367	ENSMUSG00000020649	7.77077	7.77077	2.24354	8.68253e-05	0.00941094	0.435251	0.00636617	0.164977	0.772311	Rrm2
	368	ENSMUSG00000104211	0.689117	2.89372	1.30033	0.241271	0.00029077	0.0755382	0.573783	0.0212618	0.307838	Gm37985
	368	ENSMUSG00000102748	-3.45628	-5.93673	-6.93835	0.0128508	0.000518603	0.000106303	0.111801	0.0303372	0.00766895	Pcdhgb2
	369	ENSMUSG00000036555	7.9442	7.02311	6.15241	8.94893e-05	0.0496332	0.0688809	0.00652593	0.338722	0.291067	Iqce
	369	ENSMUSG00000025140	-0.873138	-8.42676	-0.200601	0.0742089	0.00029241	0.297995	0.294569	0.0212994	0.639426	Pycr1
	369	ENSMUSG00000103037	-3.45628	-5.93673	-6.93835	0.0128508	0.000518603	0.000106303	0.111801	0.0303372	0.00766895	Pcdhgb1
	370	ENSMUSG00000035208	-6.23651	-7.28995	-3.05641	0.000737598	0.000293066	0.0581945	0.0222655	0.0212994	0.267111	Slfn8
	370	ENSMUSG00000076831	4.21744	-2.73037	4.21744	9.22459e-05	0.203841	0.00480804	0.00670877	0.695895	0.0836919	Trav8-1
	370	ENSMUSG00000103332	-3.45628	-5.93673	-6.93835	0.0128508	0.000518603	0.000106303	0.111801	0.0303372	0.00766895	Pcdhga2
	371	ENSMUSG00000078592	-1.26639	-0.720911	-0.998804	9.2572e-05	0.0790833	0.00645832	0.00671434	0.429476	0.0945038	Gm4609
	371	ENSMUSG00000103567	-3.45628	-5.93673	-6.93835	0.0128508	0.000518603	0.000106303	0.111801	0.0303372	0.00766895	Pcdhga5
	372	ENSMUSG00000021240	-4.93474	-6.53893	-4.98021	0.00171835	0.00029494	0.00238484	0.0381431	0.0212994	0.0570433	Abcd4
	372	ENSMUSG00000041429	8.8347	1.86222	6.5813	9.36405e-05	0.555303	0.074724	0.00676594	1	0.30591	Nthl1
	372	ENSMUSG00000103677	-3.45628	-5.93673	-6.93835	0.0128508	0.000518603	0.000106303	0.111801	0.0303372	0.00766895	Pcdhga4
	373	ENSMUSG00000026193	-1.81871	0.219353	-1.05865	9.39842e-05	0.678971	0.0357587	0.00676594	1	0.202022	Fn1
	373	ENSMUSG00000026546	-2.92745	4.51018	-1.83724	0.00737718	0.000295242	0.10347	0.0873042	0.0212994	0.370001	Cfap45
	373	ENSMUSG00000104346	-3.45628	-5.93673	-6.93835	0.0128508	0.000518603	0.000106303	0.111801	0.0303372	0.00766895	Pcdhga3
	374	ENSMUSG00000100750	-0.648446	0.326705	2.67767	0.241061	0.620865	0.000106605	0.573437	1	0.00767013	Gm29084
	374	ENSMUSG00000038543	-4.4002	-2.6108	-0.380634	9.40377e-05	0.0139729	0.664477	0.00676594	0.196138	0.972131	BC028528
	374	ENSMUSG00000083859	-0.649046	-1.15026	-0.337679	0.0163135	0.000304231	0.281707	0.125066	0.0218892	0.622697	Gm12003
	375	ENSMUSG00000102495	2.89079	2.36894	6.67348	0.0395092	0.210761	0.000106953	0.202621	0.702376	0.00767469	Gm26524
	375	ENSMUSG00000078906	1.95146	2.9754	1.85542	0.00480914	0.00030734	0.0364147	0.071974	0.0220539	0.203845	Gm14444
	375	ENSMUSG00000069301	2.39829	1.85878	2.18674	9.50375e-05	0.022822	0.00545525	0.00680043	0.234353	0.088327	Hist1h2ag
	376	ENSMUSG00000039686	-7.18936	-4.4847	-0.231487	9.51531e-05	0.00577558	0.827135	0.00680043	0.128234	1	Zer1
	376	ENSMUSG00000032322	-0.902033	0.697215	8.10578	0.587217	0.724322	0.000108689	0.886751	1	0.00777849	Pstpip1
	377	ENSMUSG00000029094	-3.48071	-4.97816	-5.99727	0.00425843	0.000621215	0.000109759	0.0674059	0.0334813	0.00783422	Afap1
	378	ENSMUSG00000083512	-2.31895	-3.88148	-5.30471	0.0168544	0.00165338	0.000111889	0.126969	0.0649893	0.00796516	Gm12749
	378	ENSMUSG00000045078	2.56702	0.312862	2.7599	9.68135e-05	0.703802	0.00138922	0.00687501	1	0.0418617	Rnf216
	378	ENSMUSG00000046908	1.67182	10.6494	3.3661	0.348254	0.00031474	0.164548	0.687881	0.0224056	0.479462	Ltb4r1
	379	ENSMUSG00000026065	-1.56924	0.0280721	-0.985267	9.68312e-05	0.959594	0.029597	0.00687501	1	0.181542	Slc9a4
	379	ENSMUSG00000027015	-0.0283578	-0.391869	-2.27608	0.957054	0.508628	0.000113536	1	0.981329	0.00806107	Cybrd1
	379	ENSMUSG00000102428	-3.45547	-5.93174	-4.09682	0.00986523	0.000317776	0.00547226	0.099661	0.0225027	0.0883341	Pcdhga12
	380	ENSMUSG00000104612	0.456392	-1.65788	5.62326	0.668056	0.209532	0.00011511	0.937167	0.701358	0.00815128	RP24-176P19.6
	380	ENSMUSG00000001166	8.77878	0.275631	2.31898	9.73975e-05	0.926782	0.452035	0.00688649	1	0.78944	Oas1c
	380	ENSMUSG00000103081	-3.45547	-5.93174	-4.09682	0.00986523	0.000317776	0.00547226	0.099661	0.0225027	0.0883341	Pcdhgb8
	381	ENSMUSG00000100826	1.77601	0.756904	3.01915	0.00243182	0.309917	0.000116177	0.0476258	0.832264	0.00820527	Snhg14
	381	ENSMUSG00000035847	8.77489	1.40956	1.74615	9.7677e-05	0.649406	0.562529	0.00688649	1	0.892637	Ids
	381	ENSMUSG00000064357	-0.446474	-0.951719	-0.657502	0.0445075	0.000318862	0.010625	0.216495	0.0225203	0.113714	mt-Atp6
	382	ENSMUSG00000050974	0.770233	5.89881	0.17897	0.560031	0.00032436	0.910826	0.867031	0.0228487	1	Gm9847
	382	ENSMUSG00000061080	-4.0701	2.1097	-5.08389	0.000649545	0.0470499	0.000117426	0.0207634	0.328933	0.00827178	Lsamp
	382	ENSMUSG00000056209	3.74131	-2.05478	3.74131	9.77606e-05	0.296491	0.0047692	0.00688649	0.81545	0.0835511	Npm3
	384	ENSMUSG00000045441	1.11388	8.2326	2.20519	0.480814	0.000327451	0.27668	0.804115	0.0228977	0.618474	Gprin3
	385	ENSMUSG00000025950	-1.59899	0.284195	-6.38469	0.0509708	0.341565	0.000120635	0.235302	0.867962	0.00843162	Idh1
	385	ENSMUSG00000106706	-4.97078	0	-0.435498	9.97381e-05	1	0.134848	0.00695998	1	0.42772	RP24-360B3.1
	385	ENSMUSG00000082828	2.94347	6.01982	1.39897	0.0073417	0.000329456	0.305144	0.0872498	0.0228977	0.647076	Gm16106
	386	ENSMUSG00000103071	-0.446725	3.40768	1.04963	0.526938	0.000329464	0.205803	0.841328	0.0228977	0.541948	Gm38110
	386	ENSMUSG00000038859	4.60971	-5.16387	2.42864	9.98384e-05	0.00606006	0.142984	0.00695998	0.130969	0.441616	Baiap2l1
	387	ENSMUSG00000104315	-0.115447	4.96648	4.41074	0.903188	0.000329704	0.000603469	1	0.0228977	0.0242008	Gm37906
	387	ENSMUSG00000020807	8.71025	6.55382	2.547	0.00010222	0.0908243	0.413209	0.00710759	0.464725	0.749772	4933427D14Rik
	388	ENSMUSG00000094392	0.365927	0.0462303	1.0578	0.0963964	0.866025	0.000122387	0.342705	1	0.00848793	Gm3788
	388	ENSMUSG00000063021	1.89333	2.4573	1.26062	0.000177264	0.000330731	0.0428753	0.0101706	0.0228977	0.224069	Hist1h2ak
	389	ENSMUSG00000026643	0.147235	6.09582	1.28547	0.890094	0.000331012	0.321264	1	0.0228977	0.656573	Nmt2
	389	ENSMUSG00000015747	8.69533	1.82054	2.41256	0.000103291	0.563362	0.435648	0.00714513	1	0.772612	Vps45
	389	ENSMUSG00000000631	0.892329	-0.268263	5.95466	0.381212	0.831818	0.000124945	0.713403	1	0.00864305	Myo18a
	390	ENSMUSG00000028848	8.0905	0.359014	1.1735	0.000104283	0.901763	0.681909	0.00718126	1	0.984679	Gpn2
	390	ENSMUSG00000014932	-2.13405	5.85834	-1.68385	0.0810874	0.00033394	0.202602	0.310704	0.0229841	0.537311	Yes1
	390	ENSMUSG00000083899	0.0711917	0.668851	-1.95482	0.866547	0.202169	0.000125763	1	0.694963	0.00867732	Gm12346
	391	ENSMUSG00000029212	-0.128902	-2.78214	-2.37841	0.836864	0.00033397	0.00159428	1	0.0229841	0.0450637	Gabrb1
	391	ENSMUSG00000038379	8.68103	8.68103	8.31639	0.000104347	0.0103247	0.0207699	0.00718126	0.173533	0.150537	Ttk
	391	ENSMUSG00000018169	0.39728	0.185898	9.67636	0.819682	0.931139	0.000126458	1	1	0.00870295	Mfng
	392	ENSMUSG00000100862	-0.409024	-0.939465	-0.62904	0.0632265	0.000342901	0.0137699	0.266922	0.0234931	0.126591	Gm10925
	392	ENSMUSG00000104962	3.90069	3.90069	3.90069	0.000104673	0.00965024	0.00503896	0.00718531	0.16746	0.0851941	Trgj1
	393	ENSMUSG00000008496	-0.311375	-1.37598	6.25288	0.792213	0.332678	0.000127986	1	0.863679	0.00874749	Pou2f2
	393	ENSMUSG00000086245	-0.545849	-6.68157	-1.24205	0.132678	0.000343111	0.0427931	0.421317	0.0234931	0.223879	Gm16170
	393	ENSMUSG00000047757	8.64985	8.64985	6.1407	0.00010666	0.0104282	0.0905221	0.00730312	0.174334	0.342404	Fancb
	394	ENSMUSG00000050271	8.64206	2.39362	8.64206	0.000107241	0.45864	0.00610924	0.00732425	0.937736	0.0926683	D8Ertd82e
	394	ENSMUSG00000019986	0.159173	8.66271	2.22179	0.923714	0.000344447	0.287847	1	0.0235111	0.628708	Ahi1
	394	ENSMUSG00000085279	-0.152971	-0.124661	-1.95788	0.718431	0.809707	0.00012808	0.96694	1	0.00874749	Gm15965
	395	ENSMUSG00000080727	-2.63493	-5.19016	-5.25731	0.025843	0.000345121	0.000270817	0.15906	0.0235111	0.0141229	C920021L13Rik
	396	ENSMUSG00000018411	-7.06689	-0.376736	-0.627691	0.000109388	0.479861	0.28839	0.00743317	0.95677	0.629536	Mapt
	397	ENSMUSG00000017830	-0.317135	-6.82238	-5.37753	0.305186	0.000348241	0.00103261	0.661088	0.0235265	0.0346466	Dhx58
	398	ENSMUSG00000089862	-7.64371	-7.91633	-6.02789	0.000333134	0.00034863	0.00121264	0.0145053	0.0235265	0.0381202	Umad1
	398	ENSMUSG00000040620	3.95688	3.00499	1.57808	0.000110705	0.0291246	0.20342	0.00748483	0.259977	0.538869	Dhx33
	398	ENSMUSG00000031256	1.21556	-0.0591576	7.091	0.302153	0.9679	0.000132746	0.657521	1	0.00877744	Cstf2
	399	ENSMUSG00000040710	-0.0606039	2.80518	1.33311	0.917269	0.000348845	0.0590684	1	0.0235265	0.267612	St8sia4
	399	ENSMUSG00000074628	8.58888	8.58888	8.58888	0.000111352	0.010634	0.00622558	0.00750967	0.176147	0.0935646	Tldc2
	399	ENSMUSG00000102222	-3.45658	-5.93284	-6.93867	0.0141621	0.000625853	0.000133085	0.115797	0.0334813	0.00877744	Pcdhga10
	400	ENSMUSG00000043760	0.873678	1.2288	0.854745	0.00110194	0.00035095	0.00888794	0.0287885	0.0236093	0.105956	Pkhd1
	400	ENSMUSG00000064856	-2.27096	2.16751	-0.518619	0.000111783	0.00170635	0.404123	0.00751993	0.0660663	0.73977	Gm23444
	400	ENSMUSG00000102440	-3.45658	-5.93284	-6.93867	0.0141621	0.000625853	0.000133085	0.115797	0.0334813	0.00877744	Pcdhga9
	401	ENSMUSG00000039001	1.19634	1.52487	0.972309	0.000257693	0.000351948	0.0158208	0.0129371	0.0236173	0.133623	Rps21
	401	ENSMUSG00000039826	7.153	1.78694	0.469745	0.000114227	0.400442	0.811001	0.00766519	0.888681	1	Trub2
	401	ENSMUSG00000102742	-3.45658	-5.93284	-6.93867	0.0141621	0.000625853	0.000133085	0.115797	0.0334813	0.00877744	Pcdhga11
	402	ENSMUSG00000057036	1.11836	1.21574	1.3551	0.000114651	0.00112317	0.00017204	0.00767448	0.0494656	0.0103105	Gm7536
	402	ENSMUSG00000060126	0.109205	0.955467	-0.156531	0.610711	0.00036327	0.536905	0.902302	0.0243165	0.870494	Tpt1
	402	ENSMUSG00000103088	-3.45658	-5.93284	-6.93867	0.0141621	0.000625853	0.000133085	0.115797	0.0334813	0.00877744	Pcdhgb6
	403	ENSMUSG00000098361	-0.538696	6.51228	2.65228	0.715777	0.000364672	0.145743	0.96526	0.0243497	0.447121	Mir7086
	403	ENSMUSG00000103472	-3.45658	-5.93284	-6.93867	0.0141621	0.000625853	0.000133085	0.115797	0.0334813	0.00877744	Pcdhga7
	404	ENSMUSG00000086628	0.320166	-6.40677	0.102791	0.577039	0.0003689	0.897194	0.880246	0.0245711	1	Gm16157
	404	ENSMUSG00000021696	8.26159	8.684	5.51166	0.000121041	0.00255331	0.062323	0.00804507	0.0850606	0.274974	Elovl7
	404	ENSMUSG00000103585	-3.45658	-5.93284	-6.93867	0.0141621	0.000625853	0.000133085	0.115797	0.0334813	0.00877744	Pcdhgb4
	405	ENSMUSG00000026275	0.795021	1.35622	0.331766	0.00716826	0.000372132	0.35275	0.0863036	0.0246287	0.685107	Ppp1r7
	405	ENSMUSG00000103749	-3.45658	-5.93284	-6.93867	0.0141621	0.000625853	0.000133085	0.115797	0.0334813	0.00877744	Pcdhgb5
	405	ENSMUSG00000037349	8.46983	1.61076	4.98441	0.000121084	0.605885	0.150216	0.00804507	1	0.454584	Nudt22
	406	ENSMUSG00000045757	8.41351	8.41351	8.41351	0.000126	0.011249	0.00662476	0.00835107	0.180609	0.0954872	Zfp764
	406	ENSMUSG00000103793	-3.45658	-5.93284	-6.93867	0.0141621	0.000625853	0.000133085	0.115797	0.0334813	0.00877744	Pcdhga6
	407	ENSMUSG00000094017	0.192706	1.88374	0.0130455	0.597204	0.00037251	0.965324	0.893122	0.0246287	1	Gm13160
	407	ENSMUSG00000103897	-3.45658	-5.93284	-6.93867	0.0141621	0.000625853	0.000133085	0.115797	0.0334813	0.00877744	Pcdhga8
	408	ENSMUSG00000040928	6.33203	-2.17631	-1.81172	0.000127988	0.319831	0.394276	0.00843012	0.84672	0.73153	S100pbp
	408	ENSMUSG00000104063	-3.45658	-5.93284	-6.93867	0.0141621	0.000625853	0.000133085	0.115797	0.0334813	0.00877744	Pcdhgb7
	409	ENSMUSG00000058174	0.678745	0.594061	0.969029	0.00110044	0.02275	0.000134346	0.0287885	0.234193	0.00881735	Gm5148
	410	ENSMUSG00000027309	3.04213	0.857219	2.92201	0.000131397	0.39181	0.00507735	0.00862384	0.883427	0.0855687	4930402H24Rik
	410	ENSMUSG00000100755	0.678745	0.594061	0.969029	0.00110044	0.02275	0.000134346	0.0287885	0.234193	0.00881735	Rps23-ps1
	411	ENSMUSG00000073559	0.796014	0.985365	0.865994	0.000219427	0.000395475	0.000856905	0.0114892	0.0258519	0.0308268	Gm8618
	411	ENSMUSG00000102704	8.34832	8.34832	8.13657	0.00013194	0.0114871	0.0184014	0.00863759	0.181584	0.142565	Gm38309
	411	ENSMUSG00000014592	-0.900654	0.143004	-2.44991	0.0986453	0.823651	0.00013486	0.348215	1	0.00882957	Camta1
	412	ENSMUSG00000012126	0.170439	0.651128	1.61104	0.61914	0.125699	0.000135654	0.907531	0.560935	0.00885589	Ubxn11
	412	ENSMUSG00000067599	8.34477	8.34477	8.34477	0.000132249	0.0114998	0.00678818	0.00863759	0.181584	0.0960123	Klra7
	413	ENSMUSG00000027087	-1.01291	4.39386	-1.83469	0.253286	0.000402291	0.0719893	0.591126	0.02619	0.298806	Itgav
	413	ENSMUSG00000030178	8.33231	8.33231	8.33231	0.000133417	0.0115459	0.00681827	0.00867607	0.181584	0.0960123	Klra13-ps
	414	ENSMUSG00000005501	2.22286	5.05133	1.80801	0.0185939	0.000402937	0.131131	0.1342	0.02619	0.421831	Usp40
	414	ENSMUSG00000074388	-8.10062	0	0	0.000133511	1	1	0.00867607	1	1	Gm5544
	414	ENSMUSG00000073407	1.30276	1.76833	2.28949	0.00508077	0.00392387	0.000138554	0.0733075	0.106978	0.00900568	Gm6034
	415	ENSMUSG00000028164	-4.51612	-4.73099	-9.52452	0.00537769	0.00589828	0.00013895	0.0755657	0.129286	0.00900965	Manba
	415	ENSMUSG00000014418	-9.09032	-9.33526	-5.6859	0.000383657	0.000405178	0.00319449	0.0154653	0.0262721	0.066853	Hps5
	415	ENSMUSG00000043631	-4.46279	-3.38115	-0.785344	0.000133805	0.00293664	0.376562	0.00867607	0.0934196	0.711236	Ecm2
	416	ENSMUSG00000094812	-3.35899	-0.796974	-1.2182	0.000134573	0.0457157	0.0135871	0.00868749	0.324667	0.126162	Gm22614
	416	ENSMUSG00000028399	-4.75474	1.41232	-5.35734	0.000281216	0.226066	0.00014037	0.0134889	0.722632	0.00905726	Ptprd
	417	ENSMUSG00000107179	8.31951	0.0501685	2.24003	0.000134627	0.98659	0.465323	0.00868749	1	0.802807	RP24-547J21.4
	417	ENSMUSG00000097415	0.361992	5.11951	0.881377	0.702154	0.000409066	0.441539	0.956687	0.026397	0.778286	AU020206
	418	ENSMUSG00000037295	5.619	-3.75901	2.79401	0.000135655	0.158988	0.268425	0.00873287	0.640541	0.60991	Ldlrap1
	418	ENSMUSG00000040112	1.31889	-0.335833	9.60841	0.444228	0.875632	0.000140694	0.771978	1	0.00905726	Mrps35
	419	ENSMUSG00000097140	-3.39617	-5.01791	0	0.00162993	0.000417246	1	0.0367643	0.0267964	1	Gm26779
	419	ENSMUSG00000039676	7.45724	7.45724	7.27296	0.000136613	0.0115905	0.0183628	0.00876244	0.181966	0.14244	Capsl
	419	ENSMUSG00000024049	0.366776	0.0440074	-4.36049	0.514786	0.97285	0.000141242	0.831194	1	0.00907084	Myom1
	420	ENSMUSG00000000902	2.24558	-0.898451	3.09984	0.000225564	0.234072	0.000142108	0.0116062	0.733912	0.00910472	Smarcb1
	420	ENSMUSG00000020546	-4.14287	2.8084	-3.86672	0.000136766	0.0124128	0.000607864	0.00876244	0.187019	0.0242326	Stxbp4
	420	ENSMUSG00000025290	0.839006	1.07259	0.812578	0.000433106	0.000421462	0.00522006	0.0164147	0.0270027	0.0867077	Rps24
	421	ENSMUSG00000005886	-1.55054	0.813092	-2.15122	0.00196178	0.161122	0.000142553	0.0415667	0.644485	0.00911151	Ncoa2
	421	ENSMUSG00000065589	4.02183	0.67675	4.02183	0.000137226	0.739163	0.00591179	0.00877104	1	0.0912158	Mir301
	422	ENSMUSG00000026989	2.03011	-2.50272	7.80704	0.192022	0.210307	0.00014319	0.518163	0.702376	0.00913054	Dapl1
	422	ENSMUSG00000092344	0.348707	-5.15881	-1.25459	0.287441	0.000423687	0.1479	0.638392	0.0270166	0.451032	Hspe1-ps3
	422	ENSMUSG00000093985	1.84985	-0.136662	-2.31684	0.000138155	0.900984	0.0502504	0.00880953	1	0.245585	Gm10406
	423	ENSMUSG00000035910	-0.545015	-0.0433243	-5.05555	0.375046	0.933527	0.000147924	0.709313	1	0.00941011	Dcdc2a
	423	ENSMUSG00000022442	8.27407	1.69533	2.88491	0.000139015	0.588093	0.360099	0.00883728	1	0.693197	Ttll1
	424	ENSMUSG00000064109	0.769603	1.16168	2.33254	0.107668	0.0574519	0.000148592	0.367858	0.366866	0.00943035	Hcst
	424	ENSMUSG00000038895	6.04781	-1.28029	6.28014	0.000139571	0.562944	0.00176527	0.00883728	1	0.0479331	Zfp653
	425	ENSMUSG00000096349	-1.02081	2.98115	-1.07354	0.256982	0.000427661	0.290181	0.596542	0.0270775	0.631243	Gm22513
	425	ENSMUSG00000092167	2.62331	-0.0511089	-2.23411	0.000139576	0.973186	0.159459	0.00883728	1	0.470079	Gm3696
	426	ENSMUSG00000090142	1.00966	1.23314	0.873562	0.000207006	0.00043138	0.0087091	0.0111369	0.0272069	0.105501	Gm15795
	426	ENSMUSG00000055200	8.25682	-0.717015	4.75236	0.000140728	0.809	0.164896	0.00888933	1	0.480213	Sertad3
	427	ENSMUSG00000078880	2.06698	4.89928	4.73179	0.0362645	0.000431727	0.000327763	0.192512	0.0272069	0.0161239	Gm14308
	427	ENSMUSG00000079391	2.56207	-1.20533	-3.29029	0.000141136	0.427223	0.046998	0.00889423	0.914787	0.235938	Gm2974
	428	ENSMUSG00000027971	-0.779469	-0.745284	-8.4088	0.0822164	0.0989118	0.00015201	0.313545	0.48837	0.00955712	Ndst4
	428	ENSMUSG00000031604	1.81236	8.61657	-0.944218	0.214994	0.000434939	0.594766	0.535435	0.0272892	0.920408	Msmo1
	429	ENSMUSG00000027999	-5.90047	-8.13159	-5.81467	0.001463	0.000435061	0.00185541	0.0345776	0.0272892	0.0497284	Pla2g12a
	429	ENSMUSG00000028175	3.79881	3.50553	1.74115	0.000143736	0.0449641	0.351856	0.00899617	0.321964	0.684062	Depdc1a
	429	ENSMUSG00000013353	-1.24505	-0.453679	-2.02704	0.00192484	0.0734395	0.000152462	0.0410712	0.414186	0.00956317	4931406B18Rik
	430	ENSMUSG00000108042	-3.97409	-0.129694	-4.31171	0.000188317	0.901023	0.000153443	0.0105571	1	0.00960231	RP23-4F16.14
	430	ENSMUSG00000020014	0.0175305	6.16364	0.754707	0.989021	0.000436235	0.62123	1	0.0272992	0.941095	Cfap54
	430	ENSMUSG00000057863	0.918023	0.970328	0.962689	0.000144066	0.00159922	0.00115323	0.00899617	0.0635315	0.0372088	Rpl36
	431	ENSMUSG00000086894	4.60534	-5.16808	2.4202	0.000144261	0.00737599	0.153942	0.00899617	0.145088	0.460628	Gm15708
	431	ENSMUSG00000024673	-0.0844914	-9.83539	-1.04795	0.803982	0.000437723	0.294178	1	0.0273288	0.635519	Ms4a1
	432	ENSMUSG00000025579	8.22004	8.22004	1.09333	0.000144426	0.0119702	0.710737	0.00899617	0.184482	1	Gaa
	433	ENSMUSG00000097239	-0.695945	-0.286087	5.40338	0.495201	0.812137	0.000156586	0.816605	1	0.00973114	Gm27029
	433	ENSMUSG00000023008	-8.00729	-6.35993	-1.38474	0.000145555	0.000633028	0.040482	0.00903076	0.0337979	0.21622	Fmnl3
	434	ENSMUSG00000001520	6.96813	-1.45239	6.97687	0.000145652	0.524226	0.00700017	0.00903076	0.99474	0.0967973	Nrip2
	434	ENSMUSG00000051111	0.0276556	6.38503	-0.184299	0.981041	0.000442576	0.893141	1	0.0274408	1	Sv2c
	435	ENSMUSG00000095174	-5.84152	-8.07123	-4.12149	0.00150869	0.000448108	0.00569901	0.035302	0.0277199	0.0897861	Gm20069
	436	ENSMUSG00000055900	-5.03554	-6.21509	-3.11827	0.00154084	0.000449993	0.0341717	0.035802	0.0277726	0.196986	Tmem69
	436	ENSMUSG00000107304	-0.83491	-0.184965	-2.08726	0.0786299	0.73053	0.000160698	0.304483	1	0.00987519	RP24-351O18.5
	436	ENSMUSG00000011171	-4.92249	0.0604509	-0.596066	0.000146681	0.948468	0.523231	0.00903475	1	0.858304	Vipr2
	437	ENSMUSG00000000276	1.29104	5.08712	1.85789	0.191048	0.000455521	0.137544	0.517193	0.0279611	0.432729	Dgke
	437	ENSMUSG00000039316	0.363833	0.392211	2.53122	0.485806	0.544107	0.000160736	0.807996	1	0.00987519	Rftn1
	438	ENSMUSG00000055296	2.87362	-0.52495	0.315319	0.000149193	0.57361	0.729618	0.00916583	1	1	Tmem245
	438	ENSMUSG00000100287	-1.79631	-4.28957	-1.55615	0.0416352	0.000455676	0.0992865	0.208766	0.0279611	0.360516	Gm28068
	438	ENSMUSG00000025212	1.68096	2.5911	7.02283	0.148638	0.104043	0.000160739	0.4494	0.505268	0.00987519	Sfxn3
	439	ENSMUSG00000064666	0.848895	1.20466	1.08251	0.0015441	0.00045719	0.00102107	0.035802	0.0279611	0.0344253	Snora52
	439	ENSMUSG00000032123	8.15721	0.29429	8.15721	0.000150978	0.921769	0.00725592	0.00925436	1	0.0986967	Dpagt1
	439	ENSMUSG00000063849	0.106793	-1.11301	8.34904	0.948951	0.583039	0.000161144	1	1	0.00987748	Ppcdc
	440	ENSMUSG00000087381	-0.460341	3.21364	-1.53058	0.497118	0.000457582	0.0536611	0.818412	0.0279611	0.254847	Gm16008
	440	ENSMUSG00000033706	8.14391	-0.139404	8.14391	0.000152434	0.962643	0.00729067	0.00932235	1	0.0988834	Smyd5
	440	ENSMUSG00000034538	0	0	-8.25446	1	1	0.000161825	1	1	0.00989668	Zfp418
	441	ENSMUSG00000107277	-5.13546	-0.450809	-2.95855	0.000153774	0.127979	0.00254871	0.00936182	0.566692	0.0596896	RP23-149A1.6
	441	ENSMUSG00000088978	0	-4.25857	0	1	0.000458243	1	1	0.0279611	1	Gm23757
	441	ENSMUSG00000067235	-1.29988	-0.879216	-3.12843	0.0628327	0.271695	0.000162449	0.265802	0.78026	0.00991232	H2-Q10
	442	ENSMUSG00000102758	1.00226	1.21464	1.29532	0.000299309	0.00065056	0.000163968	0.0138118	0.0341246	0.00998241	Naaladl2
	442	ENSMUSG00000053519	-1.99979	2.74794	-1.24116	0.0017862	0.000459514	0.0724394	0.0391639	0.0279752	0.299671	Kcnip1
	443	ENSMUSG00000083563	-0.402378	-0.899664	-0.195263	0.0622725	0.000462633	0.436053	0.264262	0.0281016	0.772808	Gm13340
	443	ENSMUSG00000023505	8.11254	8.11254	0.169467	0.000155814	0.0123913	0.953315	0.00944959	0.187019	1	Cdca3
	443	ENSMUSG00000091028	-1.54404	1.1558	-2.81919	0.0170259	0.115713	0.000166	0.12785	0.535181	0.0100833	Gm10722
	444	ENSMUSG00000041406	-0.290784	-1.1391	-2.11888	0.538274	0.0435742	0.000167139	0.850673	0.317675	0.0101296	BC055324
	444	ENSMUSG00000028737	8.11186	8.11186	0.493796	0.000155919	0.0123945	0.865159	0.00944959	0.187019	1	Aldh4a1
	444	ENSMUSG00000030729	0.580658	6.0597	0.856536	0.58853	0.000465944	0.511501	0.887546	0.0282389	0.847569	Pgm2l1
	445	ENSMUSG00000101172	0.935175	1.21502	0.882672	0.00054762	0.000481046	0.00759466	0.0187719	0.0290887	0.100568	Gm28535
	445	ENSMUSG00000107195	-2.16045	-1.82255	-4.43544	0.0270539	0.0893483	0.000170149	0.162899	0.460236	0.0102682	RP23-477N9.6
	445	ENSMUSG00000085791	1.34292	0.995532	0.621324	0.000157505	0.0287846	0.135332	0.00950164	0.259312	0.42853	Rpl30-ps9
	446	ENSMUSG00000040350	-0.833269	-4.24193	-1.36309	0.353945	0.000495474	0.191276	0.689347	0.0298266	0.519745	Trim7
	446	ENSMUSG00000087557	4.80249	0.598398	5.48022	0.00015759	0.693594	0.00207829	0.00950164	1	0.0530693	Gm15869
	446	ENSMUSG00000044348	-8.60485	-7.09901	-9.77296	0.000294407	0.000930316	0.000170663	0.0138118	0.0433802	0.0102682	Slc25a53
	447	ENSMUSG00000108101	8.09468	8.09468	2.16521	0.000157837	0.0124635	0.478599	0.00950164	0.1873	0.816207	RP23-14P17.5
	447	ENSMUSG00000020422	-1.37834	-4.50102	-0.851833	0.0452366	0.000496106	0.276631	0.218894	0.0298266	0.618466	Tns3
	448	ENSMUSG00000082394	-0.654883	-1.91466	-0.383536	0.131179	0.000496574	0.439406	0.418334	0.0298266	0.77575	Gm4596
	448	ENSMUSG00000031530	-7.23618	0.308181	-8.38029	0.000376816	0.276453	0.000170952	0.0153903	0.787305	0.0102682	Dusp4
	448	ENSMUSG00000022762	-6.3121	0	-1.93011	0.000158223	1	0.0165946	0.00950363	1	0.13629	Ncam2
	449	ENSMUSG00000062232	-0.609151	4.24434	-0.978689	0.47986	0.000500974	0.324975	0.80347	0.0300083	0.65859	Rapgef2
	449	ENSMUSG00000022783	-5.29808	-0.196786	-0.685876	0.000159063	0.812323	0.474319	0.0095181	1	0.81213	Spag6
	451	ENSMUSG00000099969	-0.146606	6.23178	-0.305718	0.904317	0.000503463	0.830582	1	0.0300083	1	Gm28960
	451	ENSMUSG00000049300	8.06992	1.39819	2.645	0.000160591	0.651149	0.395924	0.00958171	1	0.732407	Prmt6
	451	ENSMUSG00000021662	-2.90388	1.06463	-5.79503	0.0184435	0.327326	0.00017346	0.133509	0.856479	0.0103495	Arhgef28
	452	ENSMUSG00000046330	0.280287	0.653561	0.845247	0.133153	0.00488303	0.000174082	0.422221	0.117951	0.0103636	Rpl37a
	452	ENSMUSG00000098800	4.13732	1.79119	1.23135	0.000161892	0.3975	0.543252	0.00963639	0.886095	0.876579	Gm27244
	453	ENSMUSG00000098243	-0.354433	-0.746812	-1.67721	0.355624	0.101912	0.000177957	0.689347	0.498948	0.010571	Gm4258
	453	ENSMUSG00000099471	1.02089	1.10631	1.14708	0.000162256	0.00142025	0.000596151	0.00963639	0.0587057	0.0239788	Gm8451
	454	ENSMUSG00000092827	0.738278	1.02958	1.72231	0.0442252	0.0274984	0.000178798	0.215571	0.253451	0.0105975	Mir3091
	454	ENSMUSG00000098651	5.31752	1.81261	5.15172	0.000162876	0.471918	0.0210981	0.00963639	0.949188	0.151233	Mir6999
	455	ENSMUSG00000027720	-4.62006	2.48488	-0.497811	0.00016294	0.0466168	0.657981	0.00963639	0.327951	0.967255	Il2
	455	ENSMUSG00000045826	1.42339	-0.675386	3.26506	0.0272594	0.399038	0.000180041	0.163595	0.887488	0.0106477	Ptprcap
	456	ENSMUSG00000037846	-6.77014	-0.240288	-0.820215	0.000165233	0.773279	0.42054	0.00975058	1	0.757813	Rtkn2
	456	ENSMUSG00000099681	-4.06708	0.178824	-7.02337	0.00560047	0.844886	0.000181357	0.0769678	1	0.010702	1700052K11Rik
	457	ENSMUSG00000030125	8.02037	0.987514	8.02037	0.000166318	0.746058	0.00761804	0.00978573	1	0.100635	Lrrc23
	457	ENSMUSG00000035864	-7.00113	-1.0411	-7.67352	0.000264536	0.167618	0.000184177	0.0130497	0.654918	0.0108226	Syt1
	458	ENSMUSG00000105788	-0.638277	-0.655284	-1.51549	0.0688502	0.114436	0.000184204	0.28134	0.531626	0.0108226	AC099934.1
	458	ENSMUSG00000061740	8.0183	8.0183	1.01822	0.000166556	0.0127734	0.7291	0.00978573	0.189168	1	Cyp2d22
	459	ENSMUSG00000056656	8.01019	1.8322	6.08456	0.000167522	0.560093	0.087698	0.00979953	1	0.335872	Apol8
	461	ENSMUSG00000082120	-2.99447	-2.34475	0.0789271	0.000168306	0.00485735	0.9004	0.00979953	0.117479	1	Gm15720
	461	ENSMUSG00000089855	0.487387	1.17379	-0.45838	0.0596283	0.00051976	0.124802	0.257757	0.0303389	0.410099	Gm15662
	461	ENSMUSG00000033278	-6.92758	0	-8.29943	0.000407518	1	0.000188416	0.0158696	1	0.0109582	Ptprm
	462	ENSMUSG00000078896	-0.91608	5.11772	2.19659	0.499869	0.00052149	0.165982	0.819931	0.0303739	0.48231	Gm8923
	462	ENSMUSG00000028064	1.23416	1.1366	10.1802	0.45725	0.594197	0.00018854	0.783355	1	0.0109582	Sema4a
	462	ENSMUSG00000100220	8.00244	1.97181	8.00244	0.000168459	0.532916	0.00766705	0.00979953	1	0.100936	Gm29331
	463	ENSMUSG00000064949	-0.119944	2.00456	7.14231	0.939347	0.321766	0.000188886	1	0.849228	0.0109582	Snora61
	463	ENSMUSG00000064370	-0.27461	-1.35389	-0.95172	0.398212	0.000525814	0.0122027	0.729832	0.030541	0.12042	mt-Cytb
	464	ENSMUSG00000038844	1.59286	1.7154	9.39929	0.283569	0.380344	0.000188956	0.632822	0.879644	0.0109582	Kif16b
	464	ENSMUSG00000083394	0.963015	0.743486	0.766804	0.000168999	0.0216789	0.0141552	0.00980082	0.230212	0.127606	Gm11703
	464	ENSMUSG00000076760	-0.224917	-8.12429	-0.978454	0.751742	0.000526627	0.3305	0.982413	0.030541	0.663757	Trav3-1
	465	ENSMUSG00000038642	-3.7003	-4.71992	-4.70715	0.00239152	0.000528879	0.000483543	0.0470763	0.0305428	0.0208855	Ctss
	465	ENSMUSG00000018595	-4.30125	0	0	0.000169515	1	1	0.00980964	1	1	Glra4
	466	ENSMUSG00000104394	2.60446	-2.79006	0.267334	0.000170118	0.00248	0.755753	0.0098234	0.083837	1	Gm21710
	466	ENSMUSG00000068923	-2.36151	-2.86085	-4.35518	0.0169592	0.0100615	0.000195071	0.12758	0.170813	0.0112643	Syt11
	466	ENSMUSG00000039208	-0.0121448	9.91405	0.0772102	0.994767	0.000528928	0.971799	1	0.0305428	1	Metrnl
	467	ENSMUSG00000046999	0	-9.03574	0	1	0.000532207	1	1	0.0306663	1	1110032F04Rik
	467	ENSMUSG00000037904	7.95952	0.693635	7.95952	0.000173637	0.818514	0.00778499	0.0100051	1	0.101446	Ankrd9
	468	ENSMUSG00000070699	7.93102	3.63421	-0.210967	0.000177167	0.286231	0.941707	0.0101706	0.799989	1	Sars2
	468	ENSMUSG00000023243	0.228441	7.21336	0.880283	0.884437	0.000533951	0.641617	1	0.030701	0.95565	Kcnk5
	469	ENSMUSG00000059810	-2.78976	-4.83887	-3.7585	0.0173901	0.000535106	0.00429696	0.129418	0.0307018	0.0790732	Rgs3
	469	ENSMUSG00000058216	-0.847932	-0.967196	7.9357	0.56585	0.575604	0.00020001	0.871999	1	0.0114756	BC021614
	470	ENSMUSG00000081094	0.724668	0.626154	1.01754	0.00120904	0.0259575	0.000204607	0.0306348	0.248513	0.0117131	Rpl19-ps11
	470	ENSMUSG00000025555	-0.261546	8.19892	0.813944	0.865718	0.000541466	0.656495	1	0.0310006	0.965969	Farp1
	471	ENSMUSG00000026023	0.831361	2.19692	0.381937	0.0835811	0.000552066	0.488623	0.316728	0.0315404	0.82557	Cdk15
	471	ENSMUSG00000021559	-3.41564	-0.462532	-0.308474	0.000179263	0.587695	0.714924	0.0102416	1	1	Dapk1
	472	ENSMUSG00000100351	0.942249	1.22938	0.90626	0.000665462	0.000560347	0.00742648	0.0211362	0.0319457	0.0996483	Gm7867
	472	ENSMUSG00000031974	7.90999	6.59516	5.42453	0.00017983	0.0795482	0.119543	0.0102522	0.43072	0.400491	Abcb10
	472	ENSMUSG00000046620	0.532707	0.911705	1.40226	0.0775653	0.0198185	0.000205569	0.302686	0.221721	0.0117196	Rps11-ps4
	473	ENSMUSG00000041945	7.89442	7.89442	7.89442	0.000181821	0.0132941	0.00796772	0.010322	0.191916	0.102188	Mfsd9
	473	ENSMUSG00000096385	-1.53337	1.13994	-2.82588	0.0199145	0.126593	0.000210779	0.138994	0.56343	0.0119913	Gm11168
	473	ENSMUSG00000076928	-0.798341	-1.84601	-0.6818	0.0771886	0.000562285	0.186024	0.301724	0.0319884	0.514851	Trac
	474	ENSMUSG00000103270	7.89442	7.89442	7.89442	0.000181821	0.0132941	0.00796772	0.010322	0.191916	0.102188	Gm37915
	474	ENSMUSG00000032481	2.91709	3.75122	4.29093	0.000414113	0.0015251	0.000212763	0.0160106	0.0614353	0.0120786	Smarcc1
	475	ENSMUSG00000026584	-1.27679	-1.13883	-2.16329	0.0123362	0.0516342	0.000214229	0.109621	0.347701	0.0121199	Scyl3
	475	ENSMUSG00000041954	-0.42369	3.20764	-1.50437	0.53744	0.00056552	0.0615334	0.850038	0.032037	0.27328	Tnfrsf18
	475	ENSMUSG00000070291	-6.34957	-0.447498	-5.49204	0.000183928	0.143824	0.000502098	0.0104061	0.606386	0.0213492	Ddx43
	476	ENSMUSG00000103672	-1.20927	0.423128	-3.96866	0.163863	0.674064	0.000214392	0.479438	1	0.0121199	Gm37621
	477	ENSMUSG00000070343	1.1118	1.15856	1.53051	0.000770043	0.00635676	0.00021533	0.0229979	0.133681	0.0121474	Gm10288
	477	ENSMUSG00000100281	7.86582	3.54928	7.86582	0.000185569	0.295501	0.00804969	0.0104685	0.8143	0.102576	4930422M22Rik
	477	ENSMUSG00000097234	0.323037	2.07512	0.613657	0.481154	0.000571226	0.265298	0.804426	0.0322245	0.606946	Gm26518
	478	ENSMUSG00000103404	-0.419306	0.121078	-1.61896	0.281793	0.815629	0.000216546	0.630374	1	0.0121799	Gm37932
	478	ENSMUSG00000035666	7.85706	4.13	1.08014	0.000186693	0.235756	0.713609	0.0105099	0.735828	1	Gtf3c4
	478	ENSMUSG00000078898	-0.364654	5.32498	-2.14442	0.753182	0.000574248	0.123052	0.983089	0.0323273	0.406981	Gm4723
	479	ENSMUSG00000042476	-0.932859	-1.25751	-2.86509	0.109592	0.0724829	0.000217462	0.371885	0.411987	0.0121799	Abcb4
	479	ENSMUSG00000060149	2.77005	-1.81265	0.700685	0.000187457	0.128055	0.518873	0.0105309	0.566823	0.854437	BC002059
	480	ENSMUSG00000034853	-6.10555	-8.6789	-4.11459	0.00352811	0.000580928	0.0232301	0.060158	0.0325137	0.158494	Acot11
	481	ENSMUSG00000070730	7.83831	-0.858757	3.13674	0.000189229	0.772062	0.323419	0.0105697	1	0.657516	Rmdn3
	481	ENSMUSG00000083705	0.74946	0.994153	0.820147	0.000802672	0.000581185	0.00224427	0.0235798	0.0325137	0.0552698	Gm8624
	482	ENSMUSG00000019810	1.02427	7.28944	-0.990151	0.445619	0.000582642	0.542517	0.772975	0.0325276	0.875793	Fuca2
	482	ENSMUSG00000017404	0.592979	0.53268	1.09037	0.0139052	0.077003	0.000218628	0.114919	0.423682	0.0122055	Rpl19
	482	ENSMUSG00000031217	7.83754	7.5924	7.83754	0.000189327	0.0329019	0.00813137	0.0105697	0.274699	0.102978	Efnb1
	483	ENSMUSG00000030077	-3.93941	0.00629438	-1.15967	0.000191098	0.955925	0.172783	0.0106465	1	0.494934	Chl1
	483	ENSMUSG00000096827	-3.25204	-7.22827	-6.32177	0.0350813	0.000584512	0.0015094	0.18865	0.0325644	0.0438216	Trav14n-1
	483	ENSMUSG00000022799	-1.11244	1.34655	-3.37435	0.141726	0.140023	0.00021956	0.439672	0.597872	0.0122259	Arhgap31
	484	ENSMUSG00000082804	1.0266	1.29106	0.959464	0.00039844	0.000587079	0.00657816	0.0157166	0.0326399	0.0951676	Rpl17-ps1
	484	ENSMUSG00000031949	-3.82643	-2.55993	-6.50645	0.00758845	0.0686157	0.000220273	0.0886564	0.398259	0.0122259	Adat1
	484	ENSMUSG00000085340	1.59675	1.93507	1.24314	0.000191978	0.000931798	0.0190611	0.0106642	0.0433802	0.144605	Gm16335
	485	ENSMUSG00000013629	5.43985	-0.57041	8.64603	0.00296776	0.786916	0.000220356	0.0538499	1	0.0122259	Cad
	485	ENSMUSG00000020715	-0.503504	5.01945	-1.01045	0.609922	0.000589383	0.376895	0.90178	0.0326898	0.711596	Ern1
	485	ENSMUSG00000100865	-2.63411	-1.31924	-2.41708	0.000192209	0.0708846	0.0013101	0.0106642	0.407136	0.0401064	Gm9320
	486	ENSMUSG00000075312	2.16629	1.02983	-0.730129	0.000193894	0.387	0.571997	0.0107356	0.879644	0.90148	Gm13597
	486	ENSMUSG00000105643	-1.06254	4.99934	-1.10223	0.437022	0.000590406	0.476103	0.765365	0.0326898	0.814116	RP24-68G17.2
	486	ENSMUSG00000044155	-1.47138	-0.895061	-2.51119	0.0131478	0.183754	0.000224045	0.112742	0.677671	0.012405	Lsm8
	487	ENSMUSG00000069206	-2.38274	-9.44813	-0.363937	0.0258676	0.000600387	0.214133	0.159138	0.0331191	0.554664	Zfp874a
	487	ENSMUSG00000079467	1.89136	0.348414	8.20867	0.252658	0.867325	0.000224913	0.590582	1	0.0124275	Gm14966
	488	ENSMUSG00000083796	6.72231	6.99523	6.21305	0.000199549	0.00390764	0.019222	0.0110034	0.106648	0.145375	Gm13369
	488	ENSMUSG00000047921	1.03903	2.4838	1.64466	0.0513288	0.000601409	0.01399	0.235933	0.0331191	0.126924	Trappc9
	488	ENSMUSG00000068463	-0.100552	0.388977	6.71474	0.932926	0.789742	0.000226271	1	1	0.0124769	B630019A10Rik
	489	ENSMUSG00000030228	0.149591	0.621313	-8.6615	0.846546	0.545903	0.000227604	1	1	0.0125247	Pik3c2g
	489	ENSMUSG00000031637	-0.447032	-5.92152	0	0.125717	0.000601853	1	0.407277	0.0331191	1	Lrp2bp
	490	ENSMUSG00000037426	0.586114	4.86599	2.65379	0.533475	0.000612167	0.0295189	0.846619	0.0334813	0.181352	Depdc5
	490	ENSMUSG00000067430	7.75295	-2.37328	-2.06964	0.000200975	0.434507	0.484144	0.0110368	0.921844	0.8212	Zfp763
	491	ENSMUSG00000087269	-0.633478	0	-7.11038	0.0888965	1	0.000230426	0.327177	1	0.0126284	D330023K18Rik
	491	ENSMUSG00000032018	-0.242573	8.24136	0.430075	0.862537	0.000615755	0.794012	1	0.0334813	1	Sc5d
	492	ENSMUSG00000054702	-0.530021	2.50762	-1.54577	0.345682	0.00061789	0.0184431	0.687881	0.0334813	0.142619	Ap1s3
	492	ENSMUSG00000041827	7.74339	7.74339	-0.342394	0.000202389	0.0139593	0.905458	0.0110693	0.19605	1	Oasl1
	492	ENSMUSG00000001901	-0.124345	0.113877	1.70945	0.74262	0.804316	0.000231562	0.977841	1	0.0126648	Kcnh6
	493	ENSMUSG00000083328	-2.1786	-0.219036	0.178163	0.000203396	0.720226	0.770402	0.0110713	1	1	Gm11826
	494	ENSMUSG00000066842	-2.16218	0.683832	-2.78145	0.0013501	0.344633	0.000234002	0.0329192	0.868084	0.0127218	Hmcn1
	494	ENSMUSG00000097628	-1.01916	-0.341612	-0.542796	0.000203497	0.313449	0.0844788	0.0110713	0.837182	0.328934	Gm2383
	495	ENSMUSG00000027339	1.78389	-0.0106055	6.03806	0.093457	0.993638	0.000234021	0.336974	1	0.0127218	Rassf2
	495	ENSMUSG00000016624	7.73429	7.73429	7.73429	0.00020366	0.0139999	0.0084363	0.0110713	0.196262	0.104933	Phf21b
	496	ENSMUSG00000083454	1.28145	1.19018	1.14515	0.000204444	0.00747089	0.00703188	0.0110804	0.145779	0.0970861	Gm13226
	496	ENSMUSG00000061603	-1.42025	0.373226	-1.74202	0.000672439	0.443744	0.000235659	0.0211881	0.929382	0.0127752	Akap6
	497	ENSMUSG00000103861	-4.94963	-0.706562	-3.37306	0.000204651	0.223462	0.00284861	0.0110804	0.7179	0.0630547	Gm37419
	498	ENSMUSG00000044949	-7.41569	-6.46834	-9.08089	0.000564777	0.00128334	0.000236428	0.019188	0.0541275	0.0127752	Ubtd2
	499	ENSMUSG00000042616	-1.82365	1.01194	-2.42318	0.001856	0.133543	0.00024116	0.0399624	0.581096	0.0130048	Oscp1
	500	ENSMUSG00000034445	7.29517	7.29517	7.29517	0.000207329	0.0140662	0.00843859	0.0111369	0.196729	0.104933	Cyb561a3
	501	ENSMUSG00000063681	-1.71455	0.0950316	-1.98056	0.000405404	0.866045	0.000243938	0.0158561	1	0.013102	Crb1
	501	ENSMUSG00000095260	-3.30351	-0.922995	-1.11591	0.000207753	0.0335196	0.0195916	0.0111369	0.277874	0.146101	Gm25890
	503	ENSMUSG00000020140	-3.0682	0.391348	-4.18986	0.00223926	0.661921	0.000246016	0.0448003	1	0.0131445	Lgr5
	503	ENSMUSG00000002012	7.70175	7.70175	7.70175	0.000208413	0.0141481	0.00853494	0.0111369	0.197055	0.104994	Pnck
	504	ENSMUSG00000015335	7.70088	1.24954	7.70088	0.000208592	0.684109	0.00853809	0.0111369	1	0.104994	Zdhhc12
	505	ENSMUSG00000100815	7.69462	7.69462	2.10305	0.000209467	0.0141807	0.489191	0.0111615	0.197257	0.825967	Gm29112
	505	ENSMUSG00000053134	-5.62409	-7.08417	-7.5533	0.00220482	0.000634755	0.000355612	0.0445083	0.0338225	0.0169967	Supt7l
	505	ENSMUSG00000078240	0.985767	0.202037	1.51526	0.00279223	0.620144	0.000246976	0.0519257	1	0.0131601	Gm3550
	506	ENSMUSG00000096736	0.145939	3.28153	-0.800647	0.838314	0.000636002	0.349978	1	0.0338225	0.682036	Gm17535
	506	ENSMUSG00000035506	-1.31346	-0.109166	-7.19862	0.132339	0.942164	0.000248136	0.420831	1	0.0131958	Slc12a8
	506	ENSMUSG00000023994	-5.31331	-1.72692	-4.18407	0.000210549	0.0170251	0.000896493	0.011197	0.210537	0.0318255	Nfya
	507	ENSMUSG00000032826	-2.19266	0.909413	-3.22198	0.00477885	0.268875	0.000250368	0.0717201	0.777517	0.0132883	Ank2
	507	ENSMUSG00000094377	-5.18317	-0.932828	-0.963304	0.000211073	0.429909	0.405453	0.0112027	0.916875	0.741292	Gm24407
	507	ENSMUSG00000020600	0.316722	1.62025	-0.306405	0.387671	0.000637701	0.480335	0.720531	0.0338459	0.8178	Slc7a15
	508	ENSMUSG00000024270	-1.61536	6.81268	-1.41411	0.33737	0.000639221	0.447269	0.687881	0.0338599	0.784893	Slc39a6
	509	ENSMUSG00000042328	-0.303068	7.26083	4.17046	0.852907	0.000642709	0.0554997	1	0.0339355	0.260454	Hps4
	509	ENSMUSG00000037415	-1.50195	-0.804174	7.63153	0.397906	0.689225	0.000254484	0.729832	1	0.0134537	Ranbp10
	509	ENSMUSG00000021367	7.65152	7.65152	7.65152	0.000216039	0.0143808	0.00869022	0.0114012	0.198157	0.105501	Edn1
	510	ENSMUSG00000074749	0.303812	2.27247	2.67266	0.591415	0.00246014	0.000256189	0.889718	0.0833753	0.0135163	Kiz
	510	ENSMUSG00000032051	-0.403018	7.66653	-1.19154	0.811188	0.000643173	0.544984	1	0.0339355	0.877683	Fdx1
	511	ENSMUSG00000003604	0.870465	2.29236	7.57759	0.505847	0.191248	0.000256674	0.824814	0.682709	0.0135163	Aven
	511	ENSMUSG00000028385	-5.8354	-5.79036	-0.626142	0.000367029	0.000648908	0.611919	0.01527	0.0341229	0.934743	Snx30
	511	ENSMUSG00000037868	-7.37987	-6.00992	-4.15276	0.000216592	0.000781675	0.00314972	0.0114056	0.0386656	0.0664896	Egr2
	512	ENSMUSG00000055322	0.216224	2.023	0.714381	0.631347	0.000649259	0.194002	0.916387	0.0341229	0.523611	Tns1
	512	ENSMUSG00000020553	7.63943	1.65142	7.1862	0.000217831	0.596067	0.0349258	0.0114485	1	0.199567	Pctp
	513	ENSMUSG00000089906	-0.882936	-0.427219	-1.09851	0.00102974	0.21332	0.000264315	0.0275989	0.702856	0.0138644	Gm6428
	514	ENSMUSG00000100685	-2.90447	0.71685	-0.522043	0.00021946	0.348682	0.477798	0.0114892	0.869713	0.815545	Gm28610
	514	ENSMUSG00000042489	-1.64101	3.80662	0.892773	0.0539868	0.000653096	0.346037	0.242932	0.034191	0.678236	Clspn
	514	ENSMUSG00000079563	0.695921	-0.618604	9.08565	0.695773	0.777915	0.000267596	0.952851	1	0.0140092	Pglyrp2
	515	ENSMUSG00000051675	7.61705	6.82131	7.61705	0.000221384	0.0631304	0.00879798	0.0115443	0.383646	0.105784	Trim32
	515	ENSMUSG00000097554	-0.19022	-0.0616282	-1.6066	0.609738	0.891051	0.000270724	0.901607	1	0.0141229	Gm26825
	515	ENSMUSG00000084984	-9.73407	-8.9886	-7.7354	0.000364685	0.000654926	0.0012538	0.0152618	0.0342202	0.0388692	Far1os
	516	ENSMUSG00000086481	-6.66232	-9.4483	0	0.00237988	0.000666818	1	0.0469502	0.0347741	1	Gm11707
	516	ENSMUSG00000021481	-8.62878	-3.54558	-7.60332	0.000222148	0.00829729	0.000518673	0.0115443	0.154009	0.0216387	Zfp346
	517	ENSMUSG00000026245	0.508834	-0.373523	4.81313	0.581201	0.741703	0.000274493	0.883439	1	0.0142869	Farsb
	517	ENSMUSG00000042502	-1.36102	7.28524	-1.70423	0.430657	0.000673433	0.381394	0.759445	0.0349998	0.716386	Cd2bp2
	517	ENSMUSG00000025432	7.61144	6.74288	7.61144	0.000222198	0.0666463	0.00881499	0.0115443	0.393931	0.105927	Avil
	518	ENSMUSG00000040952	0.868867	0.482753	0.833316	0.000222229	0.101944	0.00374056	0.0115443	0.498948	0.0731502	Rps19
	518	ENSMUSG00000093815	-2.2527	2.25933	-3.57072	0.00755367	0.000993094	0.000275068	0.088375	0.0455153	0.0142892	Gm26444
	519	ENSMUSG00000100261	5.01055	1.33823	5.01055	0.000224533	0.587801	0.00820445	0.0116048	1	0.103382	Gm6473
	519	ENSMUSG00000029322	-0.800295	5.11839	-2.08403	0.435219	0.000683632	0.082193	0.763698	0.0354448	0.323873	Plac8
	519	ENSMUSG00000037563	0.637634	0.718234	1.1307	0.0119383	0.0242735	0.000277536	0.108019	0.240315	0.0143624	Rps16
	520	ENSMUSG00000097833	-1.17351	-0.807427	-0.780543	0.000224673	0.0341933	0.0298951	0.0116048	0.280008	0.182746	Gm5976
	520	ENSMUSG00000064090	-1.10057	8.03385	-1.1282	0.494181	0.0006877	0.535027	0.815422	0.0355871	0.868391	Vrk2
	520	ENSMUSG00000052551	-0.251274	-0.453944	-1.75948	0.538439	0.354286	0.000277544	0.850834	0.871668	0.0143624	Adarb2
	521	ENSMUSG00000106932	7.59593	7.59593	7.59593	0.000224688	0.0146415	0.00886432	0.0116048	0.199652	0.105956	RP23-426E16.4
	521	ENSMUSG00000097352	-6.17052	-6.63786	-6.90761	0.000820901	0.000703198	0.000477567	0.0238819	0.0363193	0.0208149	C920009B18Rik
	522	ENSMUSG00000053528	0	-7.59109	0	1	0.000710599	1	1	0.0366312	1	A530021J07Rik
	522	ENSMUSG00000077711	0.523793	0.596905	1.24349	0.0602284	0.086658	0.000279698	0.259103	0.452792	0.0144184	AF357399
	523	ENSMUSG00000029127	0	-4.90042	-4.74373	1	0.000713286	0.000785956	1	0.0366995	0.0292117	Zbtb49
	523	ENSMUSG00000006587	7.59041	7.59041	7.59041	0.000225577	0.0146678	0.00888192	0.0116062	0.199744	0.105956	Snai3
	524	ENSMUSG00000100801	-0.190484	-0.0622787	-1.607	0.610425	0.890268	0.000282666	0.902077	1	0.0145157	Gm15459
	524	ENSMUSG00000049832	1.59968	0.122511	0.947129	0.000226449	0.823561	0.0777879	0.0116288	1	0.314058	Gm9840
	524	ENSMUSG00000102863	-1.88316	-5.80928	0	0.0167144	0.00071634	1	0.126558	0.0367863	1	Gm37639
	525	ENSMUSG00000076498	-0.109535	-1.53038	0.407772	0.769487	0.000722879	0.355615	0.990961	0.0370142	0.688524	Trbc2
	525	ENSMUSG00000058064	0.96869	0.915709	1.37785	0.00153999	0.0185644	0.000284772	0.035802	0.218291	0.0145961	Gm10036
	525	ENSMUSG00000097769	5.40995	1.52547	1.88878	0.000228546	0.397633	0.281431	0.0117142	0.886178	0.622697	Snhg4
	526	ENSMUSG00000039683	0.499057	5.82353	4.82256	0.652484	0.000723531	0.00233658	0.927421	0.0370142	0.0563138	Sdk1
	526	ENSMUSG00000107663	0	0	-5.74964	1	1	0.000286032	1	1	0.0146328	RP24-114M8.4
	526	ENSMUSG00000097431	6.13005	3.16174	1.39881	0.000230042	0.151088	0.476484	0.0117684	0.622323	0.81453	Gm26782
	527	ENSMUSG00000055629	0	0	-5.37339	1	1	0.000288038	1	1	0.0147074	B4galnt4
	527	ENSMUSG00000004558	7.53813	-0.762585	-0.1937	0.000234065	0.796821	0.946413	0.0119298	1	1	Ndrg2
	527	ENSMUSG00000022957	0.909389	6.47704	5.40957	0.473052	0.000728712	0.00291101	0.797379	0.0372086	0.0638925	Itsn1
	528	ENSMUSG00000085558	7.53896	7.53896	6.99628	0.000234083	0.0149158	0.0401274	0.0119298	0.200685	0.215183	4930412C18Rik
	528	ENSMUSG00000020732	-3.71146	-5.18345	-2.15932	0.0058014	0.000735879	0.106536	0.0783927	0.0375033	0.376339	Rab37
	528	ENSMUSG00000047786	-3.85993	0.0642295	-6.3535	0.00574264	0.885262	0.000290819	0.0780449	1	0.014769	Lix1
	529	ENSMUSG00000083261	-0.835624	-0.30377	-2.05716	0.0862569	0.595519	0.000290867	0.322685	1	0.014769	Gm7816
	529	ENSMUSG00000087593	-6.13928	-6.70842	-4.5991	0.000869955	0.00074136	0.00313888	0.0249304	0.0376675	0.0664507	Gm16174
	530	ENSMUSG00000026686	-5.29161	-0.568923	-1.03664	0.000235681	0.44794	0.215252	0.0119659	0.931495	0.555431	Lmx1a
	530	ENSMUSG00000068959	-3.32363	-4.56658	-5.15446	0.00343401	0.00079414	0.000290891	0.0591965	0.0391383	0.014769	Zfp619
	530	ENSMUSG00000104856	-1.07365	2.03066	0.668423	0.0264879	0.000743173	0.225726	0.161149	0.0376675	0.570564	U3
	531	ENSMUSG00000054976	-2.30018	-0.524895	-3.54145	0.00494686	0.489432	0.000292203	0.0725819	0.965609	0.0148077	Nyap2
	531	ENSMUSG00000084992	7.48441	-0.491988	7.48441	0.000243167	0.868096	0.00922506	0.0123227	1	0.107976	Gm13842
	531	ENSMUSG00000099291	-1.07394	2.03066	0.668423	0.0264515	0.0007433	0.225732	0.161	0.0376675	0.570564	Rnu3b3
	532	ENSMUSG00000090468	0.504669	1.88549	-1.16128	0.324582	0.000745517	0.0728355	0.679839	0.0377089	0.300695	Gm2840
	532	ENSMUSG00000034308	7.44988	7.44988	7.44988	0.000249243	0.0153515	0.00934025	0.0126069	0.203094	0.108612	Sdr42e1
	532	ENSMUSG00000035370	0.957594	-1.7011	9.37154	0.597295	0.452097	0.000296669	0.893122	0.933436	0.0149651	Adat3
	533	ENSMUSG00000031959	-5.80569	-8.08538	-7.74693	0.00408801	0.000749997	0.000957922	0.0658314	0.0378643	0.0328791	Wdr59
	533	ENSMUSG00000078441	0.957594	-1.7011	9.37154	0.597295	0.452097	0.000296669	0.893122	0.933436	0.0149651	Scamp4
	533	ENSMUSG00000043498	7.42828	7.42828	7.42828	0.00025307	0.0154592	0.00941259	0.0127765	0.20336	0.108612	9330132A10Rik
	534	ENSMUSG00000030075	-7.59834	-0.395721	-1.25653	0.000254562	0.484243	0.157298	0.0128277	0.960809	0.46695	Cntn3
	534	ENSMUSG00000020262	0.348772	3.54677	1.31552	0.648733	0.0007548	0.158444	0.925269	0.0380327	0.46842	Adarb1
	534	ENSMUSG00000024502	-0.830329	-0.251162	-7.49974	0.0767192	0.255335	0.000296977	0.300371	0.760383	0.0149651	Jakmip2
	535	ENSMUSG00000074221	6.49664	5.49423	2.38049	0.000256615	0.0296317	0.257076	0.012907	0.261739	0.599402	Zfp568
	535	ENSMUSG00000032038	0.693668	2.02042	6.78322	0.559121	0.197764	0.000297772	0.866271	0.688521	0.0149771	St3gal4
	536	ENSMUSG00000073394	-5.29546	0	-5.8664	0.000396465	1	0.000303383	0.0157166	1	0.0152072	Runx2os1
	537	ENSMUSG00000082609	0.726586	0.840691	0.80936	0.000260047	0.000887923	0.000765093	0.0130309	0.0419914	0.0287048	Gm15464
	537	ENSMUSG00000089237	0.142204	6.11257	0.846418	0.924032	0.000761	0.635507	1	0.0380627	0.950757	Gm22206
	538	ENSMUSG00000057329	2.17555	1.66037	1.71433	0.000260751	0.0334336	0.0224559	0.0130419	0.277503	0.156026	Bcl2
	538	ENSMUSG00000089376	0.142204	6.11257	0.846418	0.924032	0.000761	0.635507	1	0.0380627	0.950757	Gm22136
	538	ENSMUSG00000084864	0.879776	1.18388	5.79644	0.537277	0.516326	0.000304042	0.85002	0.988274	0.0152072	1700027A07Rik
	539	ENSMUSG00000028843	0.164689	0.670171	1.57043	0.641659	0.126846	0.000305872	0.922153	0.563996	0.0152703	Sh3bgrl3
	539	ENSMUSG00000035620	-8.1391	-4.93485	-7.05131	0.000261393	0.00516902	0.000817994	0.0130497	0.121178	0.0299068	Ric8b
	540	ENSMUSG00000095186	-0.0748962	3.31948	-0.936921	0.921366	0.000767746	0.287106	1	0.0382579	0.628205	Gm10718
	540	ENSMUSG00000085603	3.13767	-0.149575	8.26176	0.0241469	0.930196	0.000307838	0.153573	1	0.01534	Gm11346
	540	ENSMUSG00000024124	7.37834	7.37834	7.37834	0.000262195	0.0157117	0.00958249	0.0130497	0.204867	0.109539	Prss30
	541	ENSMUSG00000103748	0.461738	5.84392	4.26852	0.698077	0.000770053	0.00877717	0.954064	0.0383019	0.105628	Gm38243
	541	ENSMUSG00000067424	7.37699	7.37699	7.37699	0.000262518	0.0157194	0.00958776	0.0130497	0.204867	0.109553	Zfp563
	542	ENSMUSG00000089822	0.0427051	0.286841	-6.51663	0.983825	0.73451	0.000313179	1	1	0.0155486	Gm15759
	542	ENSMUSG00000076496	-3.69231	-4.47961	0.362902	0.00168779	0.000774299	0.430112	0.0376272	0.0384421	0.767376	Trbj2-5
	543	ENSMUSG00000028127	7.80142	1.86973	9.00359	0.000264144	0.447456	0.00189181	0.0130497	0.931213	0.050303	Abcd3
	543	ENSMUSG00000031765	-9.12709	0	-9.18439	0.000278959	1	0.000319218	0.0134045	1	0.0158054	Mt1
	544	ENSMUSG00000102135	1.17658	0.90551	1.05977	0.000264424	0.0275172	0.00769901	0.0130497	0.253495	0.101109	Gm37108
	544	ENSMUSG00000050347	0.450141	0.295249	1.13058	0.0704751	0.34578	0.000319526	0.284031	0.868756	0.0158054	Gm9844
	545	ENSMUSG00000104623	0.295041	0.514086	1.06671	0.223252	0.0896569	0.00032536	0.548329	0.461171	0.0160644	RP24-352B14.1
	545	ENSMUSG00000023800	0.415392	-2.63555	-0.32249	0.407758	0.000789374	0.625714	0.737626	0.0389748	0.944433	Tiam2
	547	ENSMUSG00000041995	7.36194	7.36194	7.36194	0.00026527	0.0157956	0.00963903	0.0130497	0.205041	0.109627	Zbed3
	548	ENSMUSG00000026107	-3.28352	2.36596	-2.67267	0.000267617	0.018628	0.00439689	0.013141	0.218291	0.0802197	Nabp1
	548	ENSMUSG00000020755	0.796288	1.59855	9.19284	0.661453	0.498744	0.00033305	0.933486	0.972234	0.0163393	Sap30bp
	548	ENSMUSG00000098943	-0.840657	2.04058	0.938799	0.0822741	0.00080174	0.0944368	0.313601	0.0393687	0.351189	Rnu3b1
	549	ENSMUSG00000103625	-1.41351	0.0104585	-1.86917	0.00210105	0.942974	0.000333356	0.0433038	1	0.0163393	Gm37357
	549	ENSMUSG00000062007	7.3455	-1.09599	0.254684	0.000268394	0.71159	0.929773	0.0131552	1	1	Hsh2d
	549	ENSMUSG00000105025	-0.840789	2.03998	0.93819	0.0822142	0.000803955	0.0946312	0.313545	0.0393915	0.351688	U3
	550	ENSMUSG00000087206	-6.25065	-8.56424	-7.18749	0.00312337	0.000805132	0.00198598	0.0555131	0.0393915	0.0517138	Gm16175
	550	ENSMUSG00000089814	7.34002	7.17559	7.34002	0.000269553	0.0338936	0.00971615	0.013161	0.278656	0.109874	Gm15310
	551	ENSMUSG00000038028	-2.42653	-1.7495	-8.57886	0.0168076	0.0369198	0.000334843	0.126888	0.29134	0.0163526	Tigar
	551	ENSMUSG00000022828	8.43512	1.80177	5.71123	0.000269652	0.481378	0.0524877	0.013161	0.958282	0.251943	Gtf2e1
	552	ENSMUSG00000030774	-8.95746	-1.26206	-8.58525	0.000269978	0.0604436	0.000402113	0.013161	0.375548	0.0185366	Pak1
	552	ENSMUSG00000032122	0.382929	-1.29218	-2.65626	0.517885	0.0761206	0.000338938	0.833608	0.420951	0.016512	Slc37a2
	552	ENSMUSG00000088077	0.332295	5.62031	-1.13956	0.815044	0.000809199	0.505171	1	0.039447	0.842337	Gm22814
	553	ENSMUSG00000015966	-3.53949	5.44073	-4.33041	0.039085	0.000814019	0.0216368	0.201213	0.0396102	0.153087	Il17rb
	553	ENSMUSG00000073423	0.979825	-0.573953	8.3133	0.57142	0.789122	0.000339765	0.876562	1	0.016512	Zfp414
	553	ENSMUSG00000072437	7.33322	5.46722	5.34827	0.00027074	0.129086	0.117271	0.0131742	0.569437	0.395951	Nanos1
	554	ENSMUSG00000028391	-0.398919	-0.267283	-2.02528	0.400553	0.637658	0.000339947	0.730942	1	0.016512	Wdr31
	554	ENSMUSG00000043036	-5.88067	-0.656022	-0.792231	0.000271578	0.437898	0.362163	0.0131911	0.923731	0.695705	Ccdc63
	554	ENSMUSG00000021356	-9.29469	-8.32288	-7.60731	0.00034042	0.000815951	0.00126951	0.0147036	0.0396325	0.0392658	Irf4
	555	ENSMUSG00000050627	0.951249	-0.598618	7.4548	0.562564	0.768986	0.000341396	0.869253	1	0.0165525	Gpd1l
	555	ENSMUSG00000040599	7.32134	-0.028588	-0.0518755	0.000273033	0.992327	0.985637	0.0132379	1	1	Mis12
	556	ENSMUSG00000015243	-7.54424	-8.87023	0	0.0013797	0.000820273	1	0.0332863	0.0396685	1	Abca1
	556	ENSMUSG00000081855	1.05001	1.028	0.601518	0.000274445	0.00542927	0.0835328	0.0132824	0.123936	0.327093	Rpl17-ps5
	556	ENSMUSG00000077737	0.639903	0.908155	1.08029	0.00940807	0.00356349	0.000342536	0.0974823	0.102228	0.0165779	Snord72
	557	ENSMUSG00000063065	1.37482	8.16455	9.37211	0.451695	0.00905883	0.000344108	0.777699	0.161647	0.0166241	Mapk3
	557	ENSMUSG00000020834	7.31075	4.00195	0.164603	0.000275119	0.243823	0.954524	0.0132911	0.74693	1	Dhrs13
	557	ENSMUSG00000034205	-1.06575	-3.42594	-1.77682	0.196375	0.000821115	0.0608726	0.522028	0.0396685	0.271645	Loxl2
	558	ENSMUSG00000091908	4.48741	-0.0655558	8.41274	0.0136838	0.975915	0.000346938	0.114273	1	0.0167308	Gm17231
	558	ENSMUSG00000034881	7.30123	-1.96817	0.959286	0.000276975	0.512298	0.743191	0.0133568	0.984063	1	Tbxa2r
	558	ENSMUSG00000079481	4.8489	7.81851	7.54261	0.00219086	0.000825929	0.000793406	0.0443589	0.0398153	0.0294074	Nhsl2
	559	ENSMUSG00000032131	7.29613	7.29613	7.05184	0.00027798	0.0161371	0.0287338	0.0133814	0.206243	0.178175	Abcg4
	559	ENSMUSG00000085398	-2.29914	7.42886	-0.532007	0.219668	0.000827112	0.787477	0.542498	0.0398153	1	4931406G06Rik
	561	ENSMUSG00000020611	-1.76708	0.454251	-2.51088	0.00452491	0.519826	0.000352725	0.0697993	0.990836	0.0169149	Gna13
	561	ENSMUSG00000044763	0.170865	8.85333	-0.777599	0.925228	0.000844608	0.718469	1	0.0405126	1	Trmt10c
	562	ENSMUSG00000039086	7.27538	6.91245	-0.626237	0.000282125	0.0465117	0.827889	0.0135084	0.327666	1	Ss18l1
	562	ENSMUSG00000039899	-1.24596	8.85525	0.274863	0.519196	0.000857878	0.899129	0.834561	0.0410759	1	Fgl2
	563	ENSMUSG00000010048	7.26576	-0.2523	7.26576	0.000284061	0.932184	0.00997769	0.0135769	1	0.110837	Ifrd2
	563	ENSMUSG00000023048	0.426241	2.65573	0.757615	0.469092	0.000862086	0.286901	0.794037	0.041204	0.628205	Prr13
	564	ENSMUSG00000101878	-0.731321	0.412143	-1.66194	0.0692699	0.393474	0.000356926	0.282422	0.883926	0.0170293	Gm8203
	564	ENSMUSG00000047284	2.90721	9.22633	9.22633	0.114123	0.000867612	0.0003611	0.38194	0.0413216	0.0171717	Neurl4
	564	ENSMUSG00000053477	-5.11711	0.602324	-1.61966	0.000285329	0.126924	0.101029	0.0136	0.56425	0.364737	Tcf4
	565	ENSMUSG00000020644	-0.0858621	2.07891	1.05745	0.858355	0.000867617	0.0668991	1	0.0413216	0.286107	Id2
	565	ENSMUSG00000082214	-3.57731	0	0	0.000285555	1	1	0.0136	1	1	Gm15009
	566	ENSMUSG00000031609	-8.6477	-7.40926	-8.02898	0.000332884	0.000869404	0.000575491	0.0145053	0.0413335	0.0233221	Sap30
	567	ENSMUSG00000033420	-0.376884	0.123239	-2.60307	0.343754	0.379016	0.000361938	0.687881	0.879644	0.0171717	Antxr1
	568	ENSMUSG00000025508	0.778052	1.14746	1.06511	0.00395849	0.000882156	0.00130721	0.0646354	0.0417922	0.0401064	Rplp2
	568	ENSMUSG00000045752	7.232	-2.1638	0.0480097	0.000290962	0.473281	0.98671	0.0137601	0.949998	1	Tssc4
	569	ENSMUSG00000009246	7.232	-2.16531	0.0480097	0.000290962	0.472989	0.98671	0.0137601	0.949914	1	Trpm5
	569	ENSMUSG00000071715	1.30446	1.56539	10.038	0.444813	0.482795	0.000363101	0.772236	0.959635	0.0171717	Ncf4
	570	ENSMUSG00000026705	0.0475679	5.2625	5.14075	0.963933	0.000889632	0.00060028	1	0.0419984	0.0241089	Klhl20
	570	ENSMUSG00000101778	-3.7235	0	-1.87569	0.000293335	1	0.00646706	0.0138118	1	0.0945038	Gm29488
	570	ENSMUSG00000106965	0.930651	-0.208152	5.30075	0.497515	0.903765	0.000364011	0.818541	1	0.0171845	RP23-345O17.4
	571	ENSMUSG00000026640	-1.77327	0.116111	-0.630653	0.000294402	0.836137	0.246254	0.0138118	1	0.591436	Plxna2
	572	ENSMUSG00000058932	0.88179	0.460947	1.41984	0.00602713	0.252575	0.000367452	0.0794051	0.756995	0.0172863	Gm2174
	573	ENSMUSG00000073771	1.04227	1.06755	8.48123	0.475764	0.568034	0.000368892	0.800003	1	0.0173237	Btbd19
	573	ENSMUSG00000050605	7.20995	7.20995	7.20995	0.000295566	0.016596	0.0101797	0.0138118	0.208198	0.111624	Zfp61
	573	ENSMUSG00000001270	-8.37121	-9.74605	-4.99362	0.00148886	0.000910266	0.00889103	0.0349901	0.0427476	0.105956	Ckb
	574	ENSMUSG00000034842	-2.21088	5.87586	-0.915929	0.0838398	0.000914906	0.500167	0.317017	0.0428906	0.837783	Art3
	574	ENSMUSG00000057696	0.956941	0.771991	1.79413	0.02095	0.146307	0.000382027	0.142509	0.611954	0.0179094	Rpl30-ps1
	574	ENSMUSG00000020891	6.94758	7.85328	3.42438	0.00029594	0.00405381	0.150585	0.0138118	0.108975	0.455188	Alox8
	575	ENSMUSG00000100164	7.20061	7.20061	7.20061	0.000297573	0.016647	0.0102143	0.0138118	0.208198	0.111775	2610306M01Rik
	575	ENSMUSG00000020773	6.58919	8.31364	2.14252	0.000570175	0.000924613	0.337236	0.0192258	0.0432703	0.668141	Trim47
	576	ENSMUSG00000026014	1.09681	3.43134	0.61679	0.132122	0.000930267	0.487363	0.420295	0.0433802	0.824082	Raph1
	576	ENSMUSG00000098196	7.19968	7.19968	5.27777	0.000297724	0.0166515	0.119553	0.0138118	0.208198	0.400491	Gm26964
	576	ENSMUSG00000081620	0.910019	0.513756	1.40708	0.00448722	0.201991	0.000389997	0.0695545	0.694963	0.0182195	Gm14633
	577	ENSMUSG00000026070	-1.2138	-1.32858	-2.74035	0.0658014	0.0807246	0.000391254	0.273206	0.434444	0.0182465	Il18r1
	578	ENSMUSG00000066278	-1.94821	1.27195	-2.13673	0.000355954	0.0429095	0.000393649	0.0151115	0.315307	0.0183265	Vps37b
	578	ENSMUSG00000001507	-3.02303	-0.885123	0	0.000298404	0.0406673	1	0.0138118	0.307392	1	Itga3
	579	ENSMUSG00000101223	7.19587	7.19587	0.783377	0.000298654	0.0166735	0.787982	0.0138118	0.208198	1	4930568A12Rik
	579	ENSMUSG00000095547	-0.0252608	3.155	-0.911712	0.973518	0.000954938	0.284708	1	0.0443807	0.625813	Gm10719
	580	ENSMUSG00000030208	-0.8617	8.5703	2.43808	0.648131	0.000957808	0.289667	0.92518	0.0444373	0.630945	Emp1
	580	ENSMUSG00000031618	-3.22514	-0.731512	-8.38301	0.00947772	0.112777	0.000400422	0.0979024	0.527224	0.0185366	Nr3c2
	582	ENSMUSG00000004085	-1.23658	0.1796	-8.79907	0.154904	0.402769	0.000401227	0.462514	0.89122	0.0185366	Zak
	582	ENSMUSG00000054364	-1.08983	6.51372	0.264941	0.513612	0.000969928	0.88786	0.83066	0.0447733	1	Rhob
	582	ENSMUSG00000024006	2.53603	-0.262271	1.21307	0.000299927	0.762584	0.16106	0.0138118	1	0.472772	Stk38
	584	ENSMUSG00000095891	0.0517395	3.16677	-0.774742	0.941592	0.000975037	0.368273	1	0.0449268	0.702479	Gm10717
	584	ENSMUSG00000019850	-1.71611	0.523574	-0.613436	0.00030025	0.332903	0.235979	0.0138118	0.863951	0.5831	Tnfaip3
	585	ENSMUSG00000107928	-3.14902	0.183313	-3.32909	0.000315538	0.840552	0.000402984	0.0141725	1	0.0185366	RP23-4F16.12
	585	ENSMUSG00000010342	-0.839281	1.95371	0.576643	0.0760286	0.00097676	0.289522	0.298365	0.0449293	0.63078	Tex14
	585	ENSMUSG00000024013	7.18786	7.18786	7.18786	0.000300268	0.016716	0.010261	0.0138118	0.208246	0.112014	Fgd2
	586	ENSMUSG00000045036	-0.324841	-0.190436	-4.87112	0.684149	0.803195	0.000406051	0.946907	1	0.0186124	Tmem232
	587	ENSMUSG00000020300	-1.33476	1.0631	7.70957	0.468615	0.62367	0.000406649	0.793628	1	0.0186124	Cpeb4
	588	ENSMUSG00000093040	-1.9285	0	-4.31997	0.00637726	1	0.000406708	0.0818729	1	0.0186124	Gm26141
	588	ENSMUSG00000039419	0.619635	3.33752	0.306268	0.392783	0.000994575	0.726359	0.726376	0.0455153	1	Cntnap2
	588	ENSMUSG00000074782	9.11708	5.76051	3.53339	0.000303102	0.129778	0.278882	0.013852	0.571273	0.620345	4833422C13Rik
	589	ENSMUSG00000095937	-1.1394	-0.792646	-1.14614	0.000303201	0.0378758	0.00123486	0.013852	0.295279	0.0385094	Gm12671
	589	ENSMUSG00000070003	0.526517	0.343271	4.67722	0.572381	0.767072	0.00040931	0.877089	1	0.0186997	Ssbp4
	590	ENSMUSG00000033964	-8.25774	-8.6602	-8.19426	0.00104006	0.00100747	0.00124545	0.0278476	0.0459492	0.0386996	Zbtb41
	590	ENSMUSG00000002985	-11.4324	0	-13.6907	0.000904139	1	0.000410538	0.0255661	1	0.018724	Apoe
	590	ENSMUSG00000031452	7.16616	7.16616	7.16616	0.000305034	0.0168356	0.0103422	0.0139121	0.209251	0.112307	1700029H14Rik
	591	ENSMUSG00000003721	0.25812	0.484466	9.00289	0.889455	0.833043	0.000413114	1	1	0.018786	Insig2
	591	ENSMUSG00000073010	-0.683454	6.58439	5.81934	0.624297	0.00100946	0.00229634	0.91126	0.0459619	0.0559291	Gm5127
	592	ENSMUSG00000030867	7.14351	4.84198	0.990141	0.000309856	0.169238	0.734982	0.0140843	0.658535	1	Plk1
	592	ENSMUSG00000033577	0.431938	9.62552	3.34041	0.801843	0.00102178	0.145998	1	0.0464157	0.447278	Myo6
	593	ENSMUSG00000052783	-4.46969	-5.83233	-6.0392	0.00368228	0.00102287	0.000739157	0.0618517	0.0464157	0.027875	Grk4
	593	ENSMUSG00000037940	0.981496	1.87076	2.09227	0.0344676	0.00224625	0.000414322	0.186693	0.0792193	0.018786	Inpp4b
	594	ENSMUSG00000104090	-0.986405	-0.319227	-1.83556	0.0244856	0.492784	0.00041469	0.154522	0.9675	0.018786	Gm34267
	594	ENSMUSG00000034333	7.13014	2.21617	-0.39084	0.000312868	0.485032	0.891926	0.0141725	0.961454	1	Zbed4
	594	ENSMUSG00000024312	0	-8.1407	-3.58151	1	0.00103201	0.0131647	1	0.0467512	0.124342	Wdr46
	595	ENSMUSG00000028278	-2.64139	0	-6.71222	0.00881518	1	0.000419249	0.0952154	1	0.0189454	Rragd
	595	ENSMUSG00000061414	7.12778	3.55692	4.91263	0.000313394	0.289717	0.143112	0.0141725	0.805121	0.441832	Cracr2a
	595	ENSMUSG00000040283	3.08839	3.92327	3.27239	0.000369853	0.00103926	0.00437265	0.01527	0.0470008	0.0799345	Btnl9
	596	ENSMUSG00000028018	2.00289	8.60883	3.87412	0.207568	0.00104303	0.0791513	0.527777	0.047092	0.316853	Gstcd
	596	ENSMUSG00000029635	1.53269	1.23898	3.25321	0.0247956	0.160128	0.000419617	0.155491	0.642239	0.0189454	Cdk8
	596	ENSMUSG00000104510	-1.64465	-0.601944	-1.47793	0.000314196	0.26098	0.00362442	0.0141725	0.768013	0.0718186	Gm34015
	597	ENSMUSG00000095676	-1.487	5.2105	3.26273	0.329288	0.00104844	0.0630445	0.683568	0.047151	0.276624	Gm25099
	597	ENSMUSG00000084235	0.110749	-0.94475	3.92315	0.894557	0.352694	0.00042197	1	0.870532	0.0190198	Gm15421
	597	ENSMUSG00000086228	7.12029	7.12029	7.12029	0.000315133	0.0170887	0.010514	0.0141725	0.210783	0.113336	Ubap1l
	598	ENSMUSG00000026577	7.11848	7.11848	-0.880275	0.000315485	0.0170982	0.760213	0.0141725	0.210783	1	Blzf1
	598	ENSMUSG00000049608	0	-0.219465	-6.78526	1	0.266516	0.000425448	1	0.774145	0.0191331	Gpr55
	598	ENSMUSG00000061983	1.21445	1.58269	1.34334	0.00101819	0.00104923	0.00350762	0.0274259	0.047151	0.0703277	Rps12
	599	ENSMUSG00000040701	0.861792	0.781783	10.2043	0.657921	0.750752	0.000426526	0.931355	1	0.0191331	Ap1g2
	600	ENSMUSG00000064563	0.616471	0.332125	1.02724	0.00977825	0.263133	0.000426618	0.0993374	0.770706	0.0191331	Snora7a
	600	ENSMUSG00000097125	-3.30114	5.40531	-1.06009	0.0295192	0.00105275	0.481892	0.170129	0.047151	0.819018	Gm26885
	601	ENSMUSG00000027965	-4.6386	-0.521555	-8.82627	0.00447394	0.161791	0.000427923	0.0695545	0.645941	0.0191597	Olfm3
	601	ENSMUSG00000052605	7.11401	-0.864608	-0.361583	0.000316537	0.770096	0.899966	0.0141725	1	1	Isoc2b
	601	ENSMUSG00000000766	-1.19262	-4.61708	-0.487179	0.277465	0.0010531	0.691529	0.624899	0.047151	0.991018	Oprm1
	602	ENSMUSG00000099850	-0.470941	0.0309886	-0.825887	0.0215793	0.902097	0.000429522	0.144519	1	0.0191993	Gm28906
	602	ENSMUSG00000063810	1.53874	6.41176	6.26091	0.217981	0.00105549	0.000730537	0.539787	0.0471797	0.0277264	Alms1
	602	ENSMUSG00000021768	-6.25502	-4.0594	-5.84468	0.00031834	0.00263118	0.000560508	0.0142296	0.087088	0.0228876	Dusp13
	603	ENSMUSG00000047037	-1.13849	4.47778	4.36319	0.260282	0.00106004	0.000767641	0.601196	0.0472352	0.0287294	Nipa1
	603	ENSMUSG00000033192	-7.38462	0	-7.78142	0.000467429	1	0.00043392	0.0172775	1	0.0193638	Lpcat2
	604	ENSMUSG00000106678	0	-6.4425	0	1	0.00106024	1	1	0.0472352	1	RP23-429E19.5
	604	ENSMUSG00000087651	9.41302	10.0478	3.38537	0.000321838	0.00400051	0.265025	0.0143086	0.108299	0.606579	1500009L16Rik
	604	ENSMUSG00000021327	1.04124	0.451617	3.63111	0.167569	0.633884	0.000440322	0.485659	1	0.0196169	Zkscan3
	605	ENSMUSG00000020962	0.0147574	-1.92008	3.14356	0.982833	0.022235	0.000441296	1	0.232539	0.0196278	Gtf2a1
	605	ENSMUSG00000022432	4.94228	5.46327	5.30945	0.000321866	0.00186771	0.00300591	0.0143086	0.0702913	0.0649087	Smc1b
	606	ENSMUSG00000101168	7.08935	7.08935	7.08935	0.000322235	0.0172628	0.0106323	0.0143086	0.211798	0.113714	Gm28892
	606	ENSMUSG00000027360	-3.161	7.02251	-4.31467	0.0572844	0.00107833	0.0207567	0.251832	0.0478823	0.150537	Hdc
	606	ENSMUSG00000020181	-3.87277	0.572458	-6.86021	0.0117712	0.567325	0.000446273	0.107367	1	0.0197868	Nav3
	607	ENSMUSG00000038349	-0.431648	1.36866	1.99929	0.353498	0.0180035	0.00044634	0.689347	0.216468	0.0197868	Plcl1
	607	ENSMUSG00000052117	7.08567	7.08567	7.08567	0.000322922	0.0172819	0.0106451	0.0143155	0.211798	0.113761	D630039A03Rik
	607	ENSMUSG00000019996	0	-7.90006	-3.61241	1	0.00108446	0.0123549	1	0.0480359	0.120762	Map7
	608	ENSMUSG00000052769	7.08039	0.264136	-1.34589	0.000324148	0.929437	0.642942	0.0143462	1	0.956645	Gm9889
	608	ENSMUSG00000052572	-2.26427	-0.928475	-5.68557	0.029508	0.260076	0.000448383	0.170129	0.767381	0.0198446	Dlg2
	609	ENSMUSG00000097312	-0.844071	2.35767	-1.94517	0.139041	0.00108714	0.00331635	0.433792	0.0480359	0.068018	Gm26870
	610	ENSMUSG00000027452	1.50079	9.9396	10.6882	0.449545	0.00581859	0.000451061	0.77698	0.128443	0.0198977	Acss1
	610	ENSMUSG00000007415	1.62967	6.65631	3.64544	0.192803	0.00110838	0.033709	0.519385	0.0488939	0.195534	Gatad1
	611	ENSMUSG00000030515	7.06729	-0.679606	7.06729	0.000327197	0.818216	0.0107159	0.0144101	1	0.113929	Tarsl2
	612	ENSMUSG00000045968	-1.8779	0.699874	-2.23534	0.00101254	0.282249	0.000455633	0.0273012	0.794528	0.0200337	Teddm2
	612	ENSMUSG00000079604	0.00175486	7.61715	3.55001	0.9992	0.00113046	0.124026	1	0.0497053	0.408596	Gm13219
	612	ENSMUSG00000028629	7.05867	7.05867	-0.598738	0.000329277	0.0174356	0.835174	0.014478	0.212392	1	Exo5
	613	ENSMUSG00000031620	-2.90693	-1.88531	-5.8823	0.0315866	0.180699	0.000472572	0.17715	0.672333	0.0207342	1700007B14Rik
	613	ENSMUSG00000023805	-1.61867	7.20751	-1.50629	0.301064	0.00113571	0.38477	0.656138	0.0498544	0.720174	Synj2
	613	ENSMUSG00000024131	7.05597	7.05597	7.05597	0.000329831	0.0174501	0.0107596	0.0144787	0.212473	0.114168	Slc3a1
	614	ENSMUSG00000004661	4.53765	-0.0655786	8.41273	0.0153383	0.976542	0.000473105	0.120543	1	0.0207342	Arid3b
	614	ENSMUSG00000032567	8.0865	-0.303645	8.36875	0.000330511	0.903366	0.00756619	0.0144849	1	0.10049	Aste1
	614	ENSMUSG00000059901	-1.11433	-5.21516	-2.72249	0.197595	0.00115029	0.0285258	0.523091	0.0503994	0.177562	Adamts14
	615	ENSMUSG00000027737	-4.63408	0.753455	-6.13449	0.00267016	0.462261	0.000475525	0.0505299	0.939784	0.0208064	Slc7a11
	615	ENSMUSG00000033088	7.07375	3.95875	-2.11554	0.000331297	0.193531	0.42183	0.0144957	0.682709	0.759165	Triobp
	616	ENSMUSG00000036073	-7.00963	-7.20719	-6.46812	0.00106048	0.00115386	0.00173489	0.0281425	0.0503994	0.0476369	Galt
	616	ENSMUSG00000032120	7.04337	7.04337	7.04337	0.000332844	0.0175224	0.0108088	0.0145053	0.213063	0.11432	C2cd2l
	617	ENSMUSG00000039103	-4.20179	-6.01687	-0.212778	0.00334608	0.00115561	0.289083	0.0579779	0.0503994	0.63051	Nexn
	617	ENSMUSG00000085718	0.377427	0.512237	1.16735	0.155378	0.133439	0.000478864	0.463738	0.580898	0.0208149	Rpl9-ps3
	618	ENSMUSG00000032094	0.819636	0.0490452	1.73812	0.038648	0.920656	0.000479339	0.199612	1	0.0208149	Cd3d
	618	ENSMUSG00000063354	2.51226	8.46677	-0.950819	0.163442	0.00116125	0.663017	0.478654	0.0505487	0.970823	Slc39a4
	619	ENSMUSG00000026321	0.0229226	4.12261	3.35876	0.979553	0.00116279	0.00417009	1	0.0505487	0.0778214	Tnfrsf11a
	619	ENSMUSG00000096263	-0.405414	-0.371924	-1.8656	0.369991	0.490798	0.000479471	0.703751	0.966475	0.0208149	Snord14c
	620	ENSMUSG00000000326	-0.0281448	-3.4338	-1.93603	0.972719	0.00117563	0.0507031	1	0.0509621	0.24707	Comt
	620	ENSMUSG00000023944	0.162885	-0.271246	-1.59946	0.67028	0.560553	0.000480362	0.938175	1	0.0208149	Hsp90ab1
	621	ENSMUSG00000029088	-1.3153	2.76183	-2.50558	0.0510404	0.00117609	0.00130333	0.235461	0.0509621	0.0400357	Kcnip4
	621	ENSMUSG00000106362	-4.54792	0	-6.3502	0.00160804	1	0.000480607	0.0364765	1	0.0208149	AL672049.1
	621	ENSMUSG00000066629	0.771713	0.839103	0.612491	0.000338749	0.0021391	0.017613	0.0146786	0.0769533	0.139747	Rpl36-ps3
	622	ENSMUSG00000004748	-7.20585	0	0	0.000340298	1	1	0.0147036	1	1	Mtfp1
	622	ENSMUSG00000069270	2.22614	3.30251	3.69418	0.0050506	0.00284076	0.000481136	0.073213	0.0915312	0.0208149	Hist1h2ac
	622	ENSMUSG00000105580	1.15357	2.12182	0.938735	0.0180006	0.00117805	0.112589	0.131641	0.050965	0.388567	AL589651.3
	623	ENSMUSG00000083822	-2.89085	-4.47786	-4.26215	0.0147226	0.00118353	0.00164151	0.118224	0.0511197	0.045964	Hmgb1-ps5
	624	ENSMUSG00000074673	-1.85512	-1.26175	-3.22113	0.0156487	0.128191	0.000485475	0.122199	0.567258	0.0209354	Ttll9
	624	ENSMUSG00000097127	2.96634	1.3152	-0.701144	0.000341087	0.238422	0.509409	0.0147088	0.739648	0.84584	Gm26886
	625	ENSMUSG00000020897	7.00289	7.00289	7.00289	0.000342527	0.0177547	0.0109671	0.0147473	0.214725	0.115066	Aurkb
	625	ENSMUSG00000024294	-6.23268	-4.66555	-6.64026	0.000579269	0.00753674	0.000487868	0.0193775	0.146642	0.0209867	Mib1
	626	ENSMUSG00000058325	-6.91109	0	-1.00001	0.000343286	1	0.0729102	0.0147564	1	0.300773	Dock1
	626	ENSMUSG00000086459	-4.58924	0	-6.36351	0.00158774	1	0.000488227	0.0362094	1	0.0209867	1700030C12Rik
	626	ENSMUSG00000099994	0.327219	2.67204	-0.154261	0.67851	0.001216	0.899611	0.943059	0.0522706	1	1700024B18Rik
	627	ENSMUSG00000104279	-0.162485	-3.18031	-0.446522	0.79188	0.00121837	0.605745	1	0.0522888	0.929046	Gm38300
	627	ENSMUSG00000037523	6.98504	-1.24837	-2.1664	0.000347016	0.673732	0.464549	0.0148929	1	0.80179	Mavs
	627	ENSMUSG00000060586	-8.22074	-6.64092	-11.6499	0.0020276	0.00490609	0.000490483	0.0424267	0.11819	0.0210501	H2-Eb1
	628	ENSMUSG00000026687	1.02651	1.00652	9.89191	0.596302	0.684083	0.000492656	0.89248	1	0.0211097	Aldh9a1
	628	ENSMUSG00000006179	6.98196	6.98196	6.98196	0.000347736	0.0178771	0.0110506	0.0149	0.215708	0.11548	Prss16
	628	ENSMUSG00000022263	-0.600341	6.37751	2.40698	0.636813	0.00122602	0.124877	0.920053	0.0525332	0.410144	Trio
	629	ENSMUSG00000061119	-8.87345	-6.74255	-8.75283	0.000374653	0.00214744	0.000497572	0.0153682	0.0770471	0.0212864	Prcp
	629	ENSMUSG00000025786	-1.24058	7.55515	-1.05548	0.504136	0.0012377	0.612086	0.823117	0.0527542	0.934743	Zdhhc3
	630	ENSMUSG00000104037	0	0	-3.43902	1	1	0.000500107	1	1	0.0213492	Gm37776
	630	ENSMUSG00000002028	0.957135	3.78839	1.00769	0.23708	0.00123827	0.310987	0.568577	0.0527542	0.652186	Kmt2a
	630	ENSMUSG00000096111	-2.53464	0.00259346	-1.3884	0.000349205	0.996444	0.0644705	0.0149036	1	0.280379	Gm21917
	631	ENSMUSG00000086583	1.02802	1.2102	0.541452	0.00041985	0.00123838	0.126431	0.0161859	0.0527542	0.413383	Gm15500
	631	ENSMUSG00000025377	2.94244	2.88354	0.794598	0.000349481	0.0106993	0.428275	0.0149036	0.176407	0.765591	Enthd2
	632	ENSMUSG00000030114	-0.108192	10.3235	0.790439	0.957928	0.00123902	0.746033	1	0.0527542	1	Klrg1
	632	ENSMUSG00000107203	-5.84641	0	-4.50451	0.00035083	1	0.00142648	0.0149375	1	0.0424146	RP23-345O17.6
	633	ENSMUSG00000026171	-0.25979	-6.89868	-3.75691	0.243403	0.00124098	0.00868465	0.576712	0.0527542	0.105501	Rnf25
	633	ENSMUSG00000027646	-7.67325	-2.4457	-9.69515	0.0012576	0.0298025	0.000502239	0.0314883	0.262678	0.0213492	Src
	634	ENSMUSG00000030683	6.94949	6.94949	6.94949	0.00035604	0.0180693	0.0111819	0.0151115	0.21659	0.116131	Sez6l2
	634	ENSMUSG00000106112	-1.38183	-7.60398	-0.541778	0.0539386	0.00124403	0.154716	0.242796	0.0527585	0.462122	RP23-6A14.10
	636	ENSMUSG00000106379	-0.459176	6.06259	3.59639	0.735042	0.00124784	0.0398244	0.975164	0.0527959	0.214501	Lhfpl3
	636	ENSMUSG00000034768	6.92993	6.92993	6.92993	0.00036107	0.0181854	0.0112613	0.0152326	0.217055	0.116685	Asb16
	636	ENSMUSG00000003228	1.10454	1.09792	3.4528	0.131439	0.24219	0.000505715	0.418719	0.744196	0.0213492	Grk5
	637	ENSMUSG00000025437	-6.78254	-8.39861	-8.80685	0.00333211	0.00126091	0.000887673	0.0577764	0.053265	0.0315957	Usp33
	637	ENSMUSG00000063458	-4.91909	-0.0201613	-1.30612	0.000361299	0.986107	0.200666	0.0152326	1	0.53519	1700112E06Rik
	638	ENSMUSG00000037446	-5.44717	0.0862052	-0.283955	0.000361465	0.943428	0.689741	0.0152326	1	0.990461	Tulp1
	639	ENSMUSG00000061175	-4.03973	1.30631	-7.05511	0.0132712	0.234825	0.000506973	0.113011	0.734841	0.0213492	Fnip2
	639	ENSMUSG00000037826	-0.456377	3.53513	1.58483	0.569259	0.00128695	0.100143	0.874715	0.0541947	0.362782	Ppm1k
	639	ENSMUSG00000084422	4.40979	4.40979	4.40979	0.000361723	0.0176253	0.0103697	0.0152326	0.213735	0.11247	Gm25108
	640	ENSMUSG00000063177	6.92421	6.92421	-0.0830807	0.000362395	0.018218	0.976952	0.015237	0.217055	1	Klk1b27
	640	ENSMUSG00000041841	0.432533	0.857306	1.0892	0.0924926	0.00795984	0.000510262	0.334833	0.150415	0.0214541	Rpl37
	640	ENSMUSG00000022748	0.495394	0.909212	-0.467629	0.0271367	0.00129395	0.0803447	0.163199	0.0544044	0.319218	Cmss1
	641	ENSMUSG00000028793	-0.603552	4.30624	1.14912	0.521701	0.00130293	0.30074	0.836415	0.0546968	0.642882	Rnf19b
	641	ENSMUSG00000003559	6.91665	6.91665	6.91665	0.000364335	0.0182628	0.0113141	0.0152618	0.217099	0.117096	As3mt
	642	ENSMUSG00000005899	2.46419	0.0502202	4.30997	0.00505227	0.963468	0.000514409	0.073213	1	0.0215611	Smpd4
	642	ENSMUSG00000024186	6.91631	3.9092	6.66654	0.000364445	0.248898	0.0334145	0.0152618	0.752624	0.194748	Rgs11
	642	ENSMUSG00000047996	-6.72346	-7.47606	-2.92903	0.00180435	0.00131373	0.0470052	0.039375	0.055064	0.235938	Prrg1
	643	ENSMUSG00000023927	-1.60683	-2.09335	-2.39029	0.00811332	0.00259099	0.000516146	0.091501	0.0858681	0.0216003	Satb1
	643	ENSMUSG00000044252	3.54388	8.12644	1.41415	0.0201479	0.001316	0.446497	0.13938	0.0550735	0.784255	Osbpl1a
	644	ENSMUSG00000045005	-6.91194	-1.05972	-2.59931	0.000365962	0.0647524	0.0124619	0.01527	0.38825	0.121119	Fzd5
	644	ENSMUSG00000080374	0.602536	0.721646	1.063	0.01611	0.0217913	0.000517064	0.12423	0.230711	0.0216051	Gm22953
	644	ENSMUSG00000020128	1.01154	4.65557	-0.887278	0.290261	0.0013205	0.442111	0.6421	0.055105	0.778861	Vps54
	645	ENSMUSG00000050855	2.29402	4.34249	-2.76907	0.0213826	0.00132085	0.0372905	0.143645	0.055105	0.206514	Zfp940
	646	ENSMUSG00000027983	-4.31327	0.0384123	-5.9955	0.00377605	0.987466	0.000525658	0.0629163	1	0.0218628	Cyp2u1
	647	ENSMUSG00000105979	-0.759533	-0.50656	-3.26218	0.035427	0.101234	0.00052567	0.190015	0.496465	0.0218628	RP23-214I6.2
	647	ENSMUSG00000106828	2.45069	6.51143	6.51143	0.122352	0.00134398	0.00056101	0.400337	0.0558968	0.0228876	RP24-89O12.2
	647	ENSMUSG00000098102	-1.12573	-0.256149	-0.718829	0.000368013	0.509139	0.0442346	0.01527	0.981898	0.22851	Gm2467
	648	ENSMUSG00000083679	-2.16765	-3.98175	0	0.00707233	0.00135241	1	0.0859184	0.0561605	1	Gm12892
	649	ENSMUSG00000030768	1.63858	3.83679	1.61902	0.0470023	0.0013929	0.118876	0.223777	0.0577526	0.398951	Disp1
	649	ENSMUSG00000090093	2.92611	3.89912	5.26315	0.00506766	0.00956587	0.000528684	0.073213	0.166823	0.021907	Gm14399
	649	ENSMUSG00000022012	-1.31562	-0.452316	-0.674789	0.00036915	0.285544	0.100594	0.01527	0.799253	0.363877	Enox1
	650	ENSMUSG00000042901	0.19071	5.77084	-0.206817	0.87698	0.00141603	0.887416	1	0.0586217	1	Aida
	650	ENSMUSG00000095195	1.17526	0.186393	-1.4565	0.00094641	0.671795	0.000529175	0.0261736	1	0.021907	Gm3005
	651	ENSMUSG00000022742	8.32407	1.33267	1.81229	0.000370241	0.635365	0.509531	0.01527	1	0.84584	Cpox
	651	ENSMUSG00000093327	-5.66317	-3.56939	-7.71181	0.00375604	0.0527638	0.000530342	0.0626216	0.350833	0.0219216	Mir5107
	652	ENSMUSG00000043467	0.0579593	0.36264	1.6959	0.883919	0.455912	0.000531383	1	0.935571	0.021931	Zbtb37
	652	ENSMUSG00000060802	-0.683343	-0.452398	-0.677947	0.000370539	0.0456373	0.00207425	0.01527	0.324453	0.053057	B2m
	652	ENSMUSG00000082895	0.846489	1.07322	0.765262	0.00134135	0.00144364	0.0173861	0.0328383	0.0595813	0.139115	Rpsa-ps9
	653	ENSMUSG00000092518	6.89288	6.89288	6.89288	0.000370687	0.0184065	0.0114124	0.01527	0.217275	0.117707	Fam71e2
	654	ENSMUSG00000027233	-0.683093	-0.448996	-0.67741	0.000371124	0.047241	0.00208609	0.01527	0.329654	0.0530693	Patl2
	654	ENSMUSG00000022721	1.31757	-1.09611	5.75879	0.236221	0.428967	0.000540178	0.567188	0.916259	0.0222258	Trmt2a
	654	ENSMUSG00000049670	-2.6091	6.7696	-1.03357	0.177169	0.00146733	0.606499	0.499696	0.0603739	0.929665	Morn4
	655	ENSMUSG00000030745	-4.50392	-3.29162	-5.2674	0.00135709	0.0199	0.000551689	0.0329881	0.222399	0.0226303	Il21r
	655	ENSMUSG00000042104	-4.41038	0.413849	-1.53403	0.000374264	0.650806	0.144536	0.0153682	1	0.44447	Uggt2
	656	ENSMUSG00000026110	-1.26055	-0.912477	-2.95071	0.082204	0.272629	0.000551692	0.313545	0.782191	0.0226303	Mgat4a
	656	ENSMUSG00000026458	0	-1.37672	0	1	0.00147437	1	1	0.0604784	1	Ppfia4
	657	ENSMUSG00000108137	6.87407	6.87407	6.87407	0.000375626	0.0185194	0.0114896	0.0153847	0.218091	0.118186	RP23-392K24.5
	657	ENSMUSG00000032089	-1.15725	5.51273	1.14971	0.326841	0.0014831	0.396592	0.682709	0.0607439	0.732858	Il10ra
	657	ENSMUSG00000098992	0.57742	0.510475	1.08246	0.0244099	0.11099	0.000560391	0.154189	0.5215	0.0228876	Gm27597
	658	ENSMUSG00000004360	-0.156224	1.55111	-0.388808	0.661409	0.00149376	0.350313	0.933486	0.0610876	0.682244	9330159F19Rik
	659	ENSMUSG00000040322	1.07973	9.2865	6.32176	0.576653	0.00149627	0.0340566	0.880105	0.0610973	0.196682	Slc25a24
	659	ENSMUSG00000048200	4.61041	4.99668	4.38908	0.000377169	0.0027264	0.0167997	0.0153903	0.089629	0.136948	Cracr2b
	660	ENSMUSG00000026674	-1.50952	-1.91481	-0.737127	0.00387914	0.00150193	0.206981	0.0641136	0.0611625	0.543645	Ddr2
	660	ENSMUSG00000038241	8.38459	2.95568	3.47904	0.000377481	0.37235	0.283027	0.0153903	0.879644	0.623889	Cep250
	660	ENSMUSG00000089453	-3.22106	0	-3.85828	0.000906261	1	0.00056215	0.0255661	1	0.0228876	Gm24224
	661	ENSMUSG00000049252	-2.34684	-0.599343	-0.223558	0.000378466	0.400303	0.746697	0.0154009	0.888539	1	Lrp1b
	661	ENSMUSG00000081865	-0.969332	-2.47096	-1.5762	0.117161	0.00150241	0.028762	0.388595	0.0611625	0.178249	Gm15484
	661	ENSMUSG00000075528	-1.13292	-0.729515	5.73096	0.34885	0.600958	0.000562217	0.687881	1	0.0228876	Aarsd1
	662	ENSMUSG00000032194	-0.180642	0.186962	-9.34687	0.687842	0.404735	0.000563504	0.948769	0.893072	0.0229053	Kank2
	662	ENSMUSG00000072673	6.86182	6.86182	6.65723	0.000378885	0.0185933	0.0313677	0.0154009	0.218291	0.188073	Gm10392
	662	ENSMUSG00000057606	-2.23353	-7.84636	-0.757863	0.0297699	0.0015063	0.122509	0.17106	0.0612022	0.405885	Colq
	663	ENSMUSG00000105731	-0.0259825	-5.79358	0.65082	0.978234	0.00150794	0.109575	1	0.0612022	0.382488	RP24-409D4.3
	664	ENSMUSG00000058056	-7.48038	-0.330729	-6.69228	0.000381953	0.233523	0.000788926	0.0154652	0.733444	0.0292817	Palld
	665	ENSMUSG00000010205	0.947956	9.53598	2.18277	0.592928	0.00151712	0.336221	0.890451	0.0613348	0.667309	Raver1
	665	ENSMUSG00000106440	2.52982	2.10834	2.05415	0.000382343	0.0264889	0.0235404	0.0154652	0.249592	0.159548	AL589879.3
	665	ENSMUSG00000024807	-0.435691	2.94076	7.65927	0.810608	0.221693	0.000581287	1	0.715878	0.0235216	Syvn1
	666	ENSMUSG00000052675	6.8476	6.8476	6.8476	0.000382766	0.0186802	0.0115998	0.0154652	0.218294	0.118424	Zfp112
	666	ENSMUSG00000060733	-1.36708	4.34397	0.4899	0.170354	0.00151959	0.660794	0.489624	0.0613348	0.969286	Ipmk
	667	ENSMUSG00000050335	-0.987247	9.78699	1.44603	0.641172	0.00152032	0.559292	0.921887	0.0613348	0.890129	Lgals3
	668	ENSMUSG00000103161	-1.19934	-0.37093	-0.904865	0.000384348	0.360859	0.0184256	0.0154653	0.874388	0.142598	Gm38148
	668	ENSMUSG00000104205	-1.92215	0.803095	-3.40816	0.0232918	0.358688	0.000594689	0.15005	0.872041	0.0239558	Gm37396
	669	ENSMUSG00000106574	-1.16011	-1.01001	-0.541588	0.000384492	0.0110055	0.161724	0.0154653	0.178833	0.474211	RP23-4F17.1
	669	ENSMUSG00000096810	0.157378	1.34918	-0.112581	0.643877	0.00154306	0.800284	0.923368	0.0620662	1	Gm10481
	670	ENSMUSG00000023960	6.83441	6.83441	-0.534256	0.000386397	0.0187611	0.852518	0.0154873	0.218294	1	Enpp5
	670	ENSMUSG00000024937	-0.0835399	7.80315	0.00978594	0.959003	0.00154839	0.995913	1	0.0621055	1	Ehbp1l1
	671	ENSMUSG00000040003	-4.65551	2.20525	-1.66129	0.000386612	0.0389758	0.164637	0.0154873	0.299657	0.479617	Magi2
	671	ENSMUSG00000069268	1.17507	3.00081	-2.22737	0.194518	0.00154866	0.0789843	0.520817	0.0621055	0.31673	Hist1h2bf
	672	ENSMUSG00000076473	-7.12667	-1.4389	-8.45972	0.00140867	0.234492	0.00060559	0.0336941	0.734189	0.0242256	Trbv16
	672	ENSMUSG00000054115	6.83289	5.0609	6.83289	0.000386766	0.147846	0.0116612	0.0154873	0.614593	0.118457	Skp2
	672	ENSMUSG00000081357	2.3224	3.67764	3.41671	0.00506416	0.00157519	0.00181756	0.073213	0.0630754	0.0489086	Xlr4e-ps
	673	ENSMUSG00000023087	-1.00131	-0.161042	1.40154	0.00419293	0.692893	0.000605887	0.0667987	1	0.0242256	Ccrn4l
	673	ENSMUSG00000037490	3.78931	0.255048	1.51963	0.000389636	0.862425	0.291999	0.0155791	1	0.633503	Slc2a12
	673	ENSMUSG00000020914	1.70397	7.90634	3.67906	0.341382	0.00157836	0.134016	0.687881	0.0631084	0.426269	Top2a
	674	ENSMUSG00000059182	-7.31881	-8.57104	-6.54317	0.00245146	0.00158121	0.00410087	0.0479407	0.0631286	0.0774169	Skap2
	674	ENSMUSG00000084457	6.81081	3.2219	6.81081	0.000393109	0.328248	0.011756	0.0156719	0.857664	0.118848	n-R5s73
	675	ENSMUSG00000083757	0.79063	1.22328	1.26322	0.00865428	0.00159807	0.000694344	0.094448	0.0635315	0.0268836	Rps15a-ps4
	675	ENSMUSG00000059060	-7.16036	0	-1.36964	0.000393122	1	0.0510761	0.0156719	1	0.248178	Rad51b
	676	ENSMUSG00000029782	0.853656	2.17015	8.99332	0.605564	0.324733	0.000610351	0.898986	0.853926	0.0242667	Tmem209
	676	ENSMUSG00000022385	6.80064	6.80064	6.42286	0.000395754	0.0189689	0.0434712	0.0157166	0.218999	0.226348	Gtse1
	677	ENSMUSG00000026676	-1.08465	-1.38294	-1.02244	0.00303199	0.00160178	0.0139471	0.0545738	0.0635315	0.126921	Ccdc3
	677	ENSMUSG00000097052	6.79952	6.79952	6.79952	0.000396396	0.018979	0.0118049	0.0157166	0.218999	0.118901	Snhg7
	677	ENSMUSG00000015112	-1.53357	-0.00250456	-3.82095	0.0811109	0.993616	0.000610524	0.310704	1	0.0242667	Slc25a13
	678	ENSMUSG00000097770	-1.08465	-1.38294	-1.02244	0.00303199	0.00160178	0.0139471	0.0545738	0.0635315	0.126921	Gm26776
	679	ENSMUSG00000101711	-0.82095	-1.95312	-0.535827	0.115667	0.0016031	0.367622	0.385198	0.0635315	0.701833	Gm28306
	679	ENSMUSG00000069516	-11.5837	-7.36074	-11.8767	0.000614506	0.004374	0.000612484	0.020141	0.113141	0.024273	Lyz2
	679	ENSMUSG00000020781	6.79753	6.79753	6.79753	0.000396841	0.0189902	0.0118125	0.0157166	0.219034	0.118901	Tsen54
	680	ENSMUSG00000021589	-1.34513	0	-7.78402	0.0451704	1	0.000613841	0.218732	1	0.024291	Rhobtb3
	680	ENSMUSG00000085881	6.16534	6.58456	1.36289	0.000397566	0.00901835	0.516132	0.0157166	0.161246	0.852062	Gm15912
	680	ENSMUSG00000082475	0.876569	1.0642	1.08091	0.000916399	0.00161309	0.000886901	0.0257674	0.0638332	0.0315957	Gm7206
	681	ENSMUSG00000094338	1.14761	4.97382	-0.727373	0.28169	0.00162396	0.573806	0.630247	0.0641692	0.90294	Hist1h2bl
	681	ENSMUSG00000104997	2.28974	2.79204	3.2937	0.00183189	0.00554732	0.000617257	0.0397536	0.125255	0.0243903	AL592149.1
	682	ENSMUSG00000026667	-0.712657	8.21966	-0.648392	0.713673	0.001633	0.770679	0.964029	0.0644315	1	Uhmk1
	682	ENSMUSG00000082580	0.753894	0.590663	1.53237	0.0871642	0.330118	0.000629264	0.324807	0.860182	0.0248282	Gm13182
	683	ENSMUSG00000046364	1.02071	1.08968	1.16514	0.000398917	0.00314819	0.00106809	0.0157166	0.0958312	0.0354206	Rpl27a
	683	ENSMUSG00000022095	2.2604	7.30873	3.31159	0.0992623	0.00164768	0.0736722	0.349705	0.0649158	0.302795	Fam160b2
	683	ENSMUSG00000097755	-0.826493	-0.767213	-1.54607	0.00783152	0.0226433	0.000634472	0.0899054	0.23363	0.0249971	2010110K18Rik
	684	ENSMUSG00000028948	6.78558	-1.75416	6.47621	0.000400102	0.556874	0.038676	0.0157387	1	0.210973	Nol9
	684	ENSMUSG00000015437	-6.21976	0	-12.5816	0.00762223	1	0.000639366	0.0889062	1	0.0251531	Gzmb
	685	ENSMUSG00000006398	6.78354	6.78354	-1.54996	0.000400647	0.0190757	0.594564	0.0157387	0.219579	0.920284	Cdc20
	685	ENSMUSG00000053025	-2.03306	0.87048	-7.60285	0.123121	0.113848	0.00064054	0.402008	0.529618	0.0251625	Sv2b
	685	ENSMUSG00000059772	-3.1974	-3.52477	-3.1631	0.00175564	0.00165438	0.00359263	0.0387235	0.0649893	0.0714363	Slx1b
	686	ENSMUSG00000064858	6.77942	6.77942	6.77942	0.000402138	0.0191044	0.011891	0.0157743	0.219579	0.119128	Snora43
	686	ENSMUSG00000081005	-1.03463	-1.38348	-1.02346	0.0049217	0.00166622	0.0142289	0.0725235	0.065359	0.127842	Gm13198
	686	ENSMUSG00000027797	-1.21061	0	-3.1178	0.0123318	1	0.000646394	0.109621	1	0.0253554	Dclk1
	687	ENSMUSG00000028173	-0.86295	6.81198	-2.98745	0.586381	0.00167178	0.117825	0.886389	0.0654818	0.396377	Wls
	687	ENSMUSG00000098798	0.5449	0.397116	0.917192	0.0138318	0.149661	0.000661388	0.114654	0.618279	0.0259058	Gm27288
	687	ENSMUSG00000024268	-6.36886	-3.96315	-1.07479	0.000404	0.00351934	0.0549505	0.0158242	0.102092	0.258598	Celf4
	688	ENSMUSG00000020413	-0.562075	-6.29891	-1.62424	0.539617	0.00168512	0.218702	0.851496	0.0659083	0.560535	Hus1
	689	ENSMUSG00000026096	-6.38622	-6.30803	-0.625291	0.00108225	0.00169045	0.621411	0.0285512	0.0660005	0.94121	Osgepl1
	689	ENSMUSG00000084306	2.66758	1.27228	7.63317	0.129698	0.575101	0.000664497	0.41553	1	0.025952	Gm11743
	689	ENSMUSG00000024777	6.76382	0.148765	6.76382	0.000406402	0.96007	0.0119565	0.0158633	1	0.119283	Ppp2r5b
	690	ENSMUSG00000105256	2.56808	2.51449	2.05764	0.000406766	0.0107501	0.0260721	0.0158633	0.176819	0.16834	AL589879.1
	690	ENSMUSG00000068399	-5.21352	1.15976	-6.20392	0.00166275	0.0601672	0.000674801	0.0372238	0.375108	0.0262859	Gm7247
	691	ENSMUSG00000036815	-0.867896	0.594457	-1.32103	0.0108499	0.145692	0.000674998	0.103495	0.61086	0.0262859	Dpp10
	691	ENSMUSG00000101682	0.254392	-2.2242	0.511357	0.653212	0.00169869	0.42465	0.927823	0.0660663	0.762099	Gm29228
	692	ENSMUSG00000027710	-2.83773	-3.67523	-2.12995	0.00638669	0.00170396	0.0510307	0.0819535	0.0660663	0.248042	Acad9
	692	ENSMUSG00000038526	6.75566	6.75566	6.75566	0.000409023	0.0192537	0.0119936	0.0158822	0.220126	0.119452	Car14
	693	ENSMUSG00000092897	-1.09303	-1.25294	-0.700504	0.00143909	0.00170435	0.0703418	0.034209	0.0660663	0.295123	Gm23812
	693	ENSMUSG00000025647	0.346418	-0.718254	1.3014	0.268524	0.0603274	0.000685477	0.61318	0.375341	0.0266169	Shisa5
	693	ENSMUSG00000032349	-3.36617	-1.5299	-2.93171	0.000409068	0.117237	0.00326759	0.0158822	0.538804	0.0675846	Elovl5
	694	ENSMUSG00000093826	-1.10439	-0.607399	-0.66385	0.000409611	0.12957	0.0692048	0.0158822	0.570544	0.292021	Gm6900
	694	ENSMUSG00000074826	1.72089	2.11313	1.70316	0.000610674	0.00170569	0.00718711	0.0200609	0.0660663	0.0981217	Gm10767
	695	ENSMUSG00000049600	6.7455	3.88157	6.7455	0.000411718	0.250055	0.0120357	0.0159409	0.753919	0.119592	Zbtb45
	696	ENSMUSG00000034040	-6.49357	-0.532026	-8.57295	0.00301861	0.643677	0.000695661	0.0544422	1	0.0268959	Wbscr17
	696	ENSMUSG00000093030	-2.38741	-3.93394	-0.742673	0.0196416	0.00172002	0.45087	0.137722	0.0665	0.788415	Gm23632
	697	ENSMUSG00000038997	0	0	-6.28001	1	1	0.000697055	1	1	0.0269111	Asb17
	697	ENSMUSG00000097882	0.804317	7.04805	6.30124	0.640528	0.00172548	0.00937467	0.921665	0.0666155	0.108612	0610038B21Rik
	697	ENSMUSG00000087480	-0.668603	-0.0256161	-0.685501	0.000417399	0.909945	0.00162141	0.0161145	1	0.0455909	Gm15910
	698	ENSMUSG00000055067	1.10428	2.63102	2.04257	0.0719124	0.00172957	0.00909623	0.288389	0.0666707	0.107259	Smyd3
	698	ENSMUSG00000059142	1.54496	0.0135716	9.47193	0.428993	0.995571	0.000706527	0.757766	1	0.0272377	Zfp945
	699	ENSMUSG00000090300	6.71201	0.828134	6.71201	0.000421988	0.783423	0.0121845	0.016245	1	0.12042	Gm17119
	699	ENSMUSG00000046447	-0.981132	5.64302	3.39386	0.54944	0.00173187	0.0865476	0.858887	0.0666707	0.33332	Camk2n1
	699	ENSMUSG00000032009	-4.2035	-1.65917	-4.48559	0.000729208	0.170556	0.000707696	0.0221283	0.660622	0.0272438	Sesn3
	700	ENSMUSG00000028080	1.33312	1.98015	0.19685	0.00506182	0.00174681	0.732897	0.073213	0.0671497	1	Lrba
	700	ENSMUSG00000097138	0.278065	-0.296945	6.22882	0.844151	0.863855	0.000710478	1	1	0.0273083	Gm26625
	700	ENSMUSG00000038459	-6.71301	-5.12825	-5.812	0.00042419	0.00510044	0.00196729	0.0163065	0.120455	0.0514958	Abhd17c
	701	ENSMUSG00000097357	6.70097	6.70097	6.70097	0.000425596	0.0196044	0.0122351	0.0163372	0.221272	0.12042	Gm16793
	701	ENSMUSG00000066457	0.611253	0.983556	1.29262	0.0912818	0.0389685	0.000711402	0.332058	0.299657	0.0273083	S100a11-ps
	701	ENSMUSG00000022797	-8.74917	-10.1255	-7.70075	0.00267856	0.0017584	0.00462865	0.0505299	0.0674528	0.082267	Tfrc
	702	ENSMUSG00000102162	0.403549	0.438607	1.0371	0.103775	0.163017	0.000720105	0.360367	0.648408	0.0275656	Gm2367
	702	ENSMUSG00000057337	-0.117144	-3.29669	0.779795	0.903973	0.0017597	0.203202	1	0.0674528	0.538466	Chst3
	702	ENSMUSG00000024033	6.69228	-1.15666	6.51654	0.000427761	0.695893	0.031484	0.0163969	1	0.188534	Rsph1
	703	ENSMUSG00000029075	-3.05264	1.01821	-3.87712	0.00318929	0.358459	0.000720154	0.0562757	0.871817	0.0275656	Tnfrsf4
	703	ENSMUSG00000091563	2.69986	0.289447	-2.19049	0.000429	0.829288	0.124366	0.0164147	1	0.409215	Gm8108
	703	ENSMUSG00000024170	-0.464724	5.2575	-1.4966	0.691172	0.00176857	0.274547	0.950586	0.0676963	0.61642	Telo2
	704	ENSMUSG00000026224	-0.434527	0.177813	-5.60649	0.378469	0.386834	0.000722039	0.712226	0.879644	0.0275985	4933407L21Rik
	704	ENSMUSG00000032952	-7.7054	-10.1002	-2.95995	0.00410934	0.00177658	0.0366568	0.0661232	0.0678099	0.204594	Ap4b1
	704	ENSMUSG00000001663	6.68273	6.68273	6.68273	0.000430669	0.0197174	0.0123125	0.0164147	0.221533	0.120721	Gstt1
	705	ENSMUSG00000105053	-7.96865	-10.1002	-7.2906	0.00368748	0.00177658	0.00548454	0.0619004	0.0678099	0.0884076	Ap4b1
	705	ENSMUSG00000105842	-1.75756	-4.3474	-5.26291	0.139336	0.00376001	0.000724712	0.434562	0.104848	0.0276614	RP24-500I24.3
	705	ENSMUSG00000028933	6.5437	6.20471	5.31114	0.000432074	0.0349155	0.0645953	0.0164147	0.283728	0.280379	Xrcc2
	706	ENSMUSG00000026012	-0.756738	1.79876	1.45226	0.101483	0.00181814	0.00788568	0.354696	0.0692255	0.101871	Cd28
	706	ENSMUSG00000089872	-3.80641	-1.31416	-1.75674	0.000432315	0.0236408	0.0129873	0.0164147	0.23808	0.123657	Rps6kc1
	706	ENSMUSG00000056493	2.95057	-0.852592	7.01341	0.0448447	0.640215	0.000727604	0.217585	1	0.0277102	Foxk1
	707	ENSMUSG00000050947	6.67812	6.67812	6.67812	0.000432396	0.01975	0.0123352	0.0164147	0.22161	0.120762	Amigo1
	707	ENSMUSG00000095118	-0.421256	-0.249278	-1.71194	0.328087	0.627969	0.000728051	0.682709	1	0.0277102	Snord14d
	707	ENSMUSG00000076866	0	-7.63832	-4.98629	1	0.00181881	0.00710875	1	0.0692255	0.0977463	Trdv2-2
	708	ENSMUSG00000061878	-3.50864	0.44033	-6.82962	0.0205622	0.627984	0.000729546	0.141114	1	0.0277264	Sphk1
	708	ENSMUSG00000085615	-0.445187	5.2051	1.92686	0.772006	0.00182219	0.290586	0.991737	0.0692562	0.631485	A330035P11Rik
	709	ENSMUSG00000002413	-0.612348	3.82044	-0.793893	0.489114	0.00182748	0.43602	0.811191	0.0692628	0.772808	Braf
	710	ENSMUSG00000105601	-2.45156	-0.235393	-3.17141	0.00362915	0.793711	0.000734121	0.0611885	1	0.0278135	RP23-477N9.3
	711	ENSMUSG00000077283	0	-5.87034	-3.4437	1	0.00183032	0.0091032	1	0.0692714	0.107259	n-R5s158
	711	ENSMUSG00000074203	1.87506	2.04324	9.45986	0.33854	0.434642	0.0007349	0.687881	0.921844	0.0278135	G430095P16Rik
	711	ENSMUSG00000025737	6.66771	-2.38005	6.66771	0.000435307	0.432214	0.0123795	0.0164749	0.918968	0.120866	Wdr24
	712	ENSMUSG00000097261	-0.839841	7.74867	7.74867	0.662705	0.00185155	0.000836265	0.934041	0.0699765	0.030384	4930532G15Rik
	712	ENSMUSG00000042787	7.95724	-0.492585	1.92682	0.000436013	0.868125	0.524376	0.0164785	1	0.859372	Exog
	712	ENSMUSG00000020864	1.42271	1.21714	8.26696	0.354271	0.539257	0.000736598	0.689347	1	0.0278386	Ankrd40
	713	ENSMUSG00000034987	-1.17495	-7.51559	0	0.0687649	0.00186572	1	0.281215	0.0702913	1	Hrh2
	714	ENSMUSG00000037860	0.726923	7.40538	3.92967	0.604573	0.00186703	0.0428475	0.898562	0.0702913	0.223967	Aim2
	714	ENSMUSG00000029379	-6.98464	-0.944295	-0.381783	0.000439725	0.341195	0.7499	0.0165722	0.867962	1	Cxcl3
	714	ENSMUSG00000067722	0.535758	0.560417	9.05799	0.7593	0.797462	0.000739631	0.987242	1	0.027875	BC003965
	715	ENSMUSG00000070737	-0.200928	1.6474	8.70553	0.918189	0.505948	0.000742491	1	0.97869	0.0279436	Gm12942
	715	ENSMUSG00000020263	7.08331	-0.706135	2.92431	0.000446302	0.754651	0.224543	0.0167837	1	0.568894	Appl2
	716	ENSMUSG00000103163	6.63282	3.26559	5.34557	0.000446584	0.32069	0.103849	0.0167837	0.848103	0.370865	Gm38146
	716	ENSMUSG00000086438	0	-0.22047	-5.37119	1	0.258885	0.000757109	1	0.766121	0.028454	Asb17os
	716	ENSMUSG00000068105	-0.400713	-6.74288	0.263089	0.565173	0.00189437	0.670126	0.871721	0.0711949	0.976467	Tnfrsf13c
	717	ENSMUSG00000093365	-0.984561	-1.14963	-0.500283	0.00154704	0.00190348	0.164166	0.035802	0.0714375	0.478763	Gm22801
	718	ENSMUSG00000097852	6.62057	6.62057	6.62057	0.000450586	0.0201268	0.0125951	0.0168839	0.223521	0.121858	4933405D12Rik
	718	ENSMUSG00000042099	-1.48563	-0.441708	-2.00256	0.00430127	0.454386	0.000765917	0.0678844	0.934401	0.0287048	Kank3
	718	ENSMUSG00000064356	-0.696353	-1.19707	-0.885701	0.0332824	0.00191667	0.0183431	0.182924	0.0718164	0.142391	mt-Atp8
	719	ENSMUSG00000078590	6.61888	6.61888	6.61888	0.000451133	0.020138	0.0126028	0.0168839	0.223542	0.121858	Gm10959
	719	ENSMUSG00000061371	-0.123745	-9.90922	-0.219627	0.398524	0.00191966	0.326056	0.729832	0.0718164	0.659017	Zfp873
	720	ENSMUSG00000026600	-1.37702	-0.463829	-3.05216	0.0744856	0.598372	0.000770809	0.295064	1	0.0288079	Soat1
	720	ENSMUSG00000033569	-1.08329	0.755188	-0.640126	0.000452689	0.0419534	0.0682819	0.0169186	0.312174	0.289399	Adgrb3
	720	ENSMUSG00000027776	0	-9.90679	0	1	0.00192158	1	1	0.0718164	1	Il12a
	721	ENSMUSG00000096958	-0.0779764	1.15653	-0.553502	0.793658	0.00192998	0.113626	1	0.0720304	0.390697	Gm26573
	721	ENSMUSG00000023262	6.60689	-1.37517	6.60689	0.000454715	0.642849	0.0126556	0.0169662	1	0.122105	Acy1
	722	ENSMUSG00000022386	8.53385	2.28312	1.73769	0.000455223	0.477501	0.564172	0.0169662	0.954256	0.894333	Trmu
	722	ENSMUSG00000000028	4.20255	7.67082	4.77243	0.0246507	0.00193748	0.064223	0.155309	0.0722101	0.279776	Cdc45
	723	ENSMUSG00000030630	6.59494	6.59494	5.76665	0.000458743	0.0202953	0.0751718	0.0170737	0.224259	0.306918	Fah
	723	ENSMUSG00000054517	4.81376	8.31367	2.14264	0.0156625	0.00194963	0.374584	0.122269	0.0724151	0.709137	Trim65
	723	ENSMUSG00000024436	0.365242	-0.891329	6.92904	0.784797	0.585845	0.000785934	0.997878	1	0.0292117	Mrps18b
	724	ENSMUSG00000073538	-1.48399	6.37959	-0.82138	0.32093	0.00195094	0.618634	0.675267	0.0724151	0.939578	E330020D12Rik
	724	ENSMUSG00000064542	1.1815	0.9933	0.963656	0.000459409	0.0211654	0.0201682	0.0170749	0.227999	0.148443	Gm22980
	725	ENSMUSG00000068663	3.1717	6.20443	2.52592	0.0106624	0.00195343	0.112682	0.102611	0.0724151	0.388687	Clec16a
	726	ENSMUSG00000061411	-1.66374	3.77611	2.04509	0.0848193	0.00195404	0.0631601	0.31886	0.0724151	0.27694	Nol4l
	726	ENSMUSG00000043664	6.5864	6.5864	6.5864	0.000461459	0.0203515	0.0127501	0.0171039	0.224534	0.12249	Tmem221
	727	ENSMUSG00000085580	-0.525183	7.72923	-1.53502	0.783152	0.00195644	0.491089	0.997067	0.0724151	0.828405	1700061F12Rik
	727	ENSMUSG00000032449	-5.17227	-0.165116	-5.25779	0.00057098	0.902311	0.000794884	0.0192258	1	0.0294164	Slc25a36
	727	ENSMUSG00000038522	-1.06061	-0.527464	-0.848789	0.000465432	0.140064	0.0132403	0.0172274	0.597872	0.124601	AI317395
	728	ENSMUSG00000038147	-0.113104	1.1341	3.40182	0.88303	0.236906	0.000795835	1	0.736762	0.0294164	Cd84
	728	ENSMUSG00000056515	-6.37066	-9.83973	0	0.00715392	0.0019746	1	0.0862599	0.0729871	1	Rab31
	729	ENSMUSG00000026519	1.29067	-2.79752	7.21851	0.457733	0.214213	0.0007971	0.783831	0.704537	0.0294216	Tmem63a
	729	ENSMUSG00000058603	1.42998	1.21194	1.20974	0.000471032	0.0215969	0.0171546	0.0173653	0.229977	0.13829	Rpl28-ps1
	729	ENSMUSG00000043336	0.492411	0.872281	-0.491115	0.0279879	0.00198708	0.0661133	0.165864	0.0733474	0.284063	Filip1l
	730	ENSMUSG00000046110	0.642872	0.782879	1.05674	0.0125474	0.0157959	0.000798163	0.110606	0.205041	0.0294216	Serinc4
	730	ENSMUSG00000016758	6.55775	0.617781	0.724406	0.000471095	0.836492	0.802449	0.0173653	1	1	Bik
	730	ENSMUSG00000024169	-8.41445	-9.81677	-7.17883	0.00307142	0.00199306	0.00574511	0.0548798	0.07344	0.0900782	Ift140
	731	ENSMUSG00000042272	-6.2061	-8.07244	-0.708717	0.00546416	0.00199505	0.443434	0.0759872	0.07344	0.780608	Sestd1
	731	ENSMUSG00000081829	-3.39964	-0.402234	-4.87911	0.00602742	0.692138	0.000801402	0.0794051	1	0.0295006	Gm15460
	731	ENSMUSG00000098065	-1.08802	-0.69099	-0.594299	0.000472546	0.0698601	0.101346	0.0173884	0.403405	0.36537	Gm5177
	732	ENSMUSG00000074978	-1.07965	-1.24164	-0.696976	0.00175099	0.00200211	0.0735232	0.0386525	0.0735994	0.302647	Actg-ps1
	732	ENSMUSG00000024369	-0.427676	0.8078	7.95379	0.822529	0.727995	0.000802856	1	1	0.0295137	Nelfe
	732	ENSMUSG00000024978	6.55211	6.55211	-0.787951	0.000473014	0.0205829	0.784035	0.0173884	0.225791	1	Gpam
	733	ENSMUSG00000009248	6.54567	6.54567	6.54567	0.000475065	0.0206253	0.0129395	0.017429	0.226072	0.123576	Ascl2
	733	ENSMUSG00000072244	-0.310631	1.05641	-1.8227	0.504853	0.0699969	0.00080475	0.823988	0.403848	0.029543	Trim6
	733	ENSMUSG00000073867	2.83993	5.83406	-0.123455	0.0263648	0.00201439	0.93679	0.160821	0.0738921	1	AA474408
	734	ENSMUSG00000087194	-0.456725	-0.57311	-1.38731	0.198701	0.172972	0.000815119	0.523653	0.662506	0.0298829	Skint6
	734	ENSMUSG00000020185	4.56397	4.34322	-1.83738	0.000475412	0.0240503	0.304833	0.017429	0.239309	0.646702	E2f7
	734	ENSMUSG00000015396	-2.82234	5.786	-6.50441	0.132641	0.00201556	0.00625318	0.421249	0.0738921	0.0936453	Cd83
	735	ENSMUSG00000085566	0.202101	-3.65195	-1.54288	0.816797	0.0020255	0.151481	1	0.0741554	0.456462	A730017L22Rik
	735	ENSMUSG00000082838	-1.16944	-0.759615	-0.419891	0.000477951	0.0574463	0.279007	0.0174722	0.366866	0.62042	Gm14519
	736	ENSMUSG00000039740	-6.72661	-4.85728	0.411241	0.000478298	0.00444748	0.162548	0.0174722	0.113675	0.47555	Alg2
	736	ENSMUSG00000020184	-0.235014	3.87859	-0.476567	0.792081	0.00203035	0.64696	1	0.0742319	0.959437	Mdm2
	737	ENSMUSG00000020974	6.5356	1.1745	1.03552	0.000478538	0.699013	0.722253	0.0174722	1	1	Pole2
	737	ENSMUSG00000071203	2.20561	9.00664	1.50593	0.201244	0.00203323	0.485747	0.523853	0.0742364	0.822798	Naip5
	738	ENSMUSG00000051674	-7.28028	0	-8.21237	0.00118378	1	0.00082266	0.0302338	1	0.0299959	Dcun1d4
	738	ENSMUSG00000047146	-2.45907	-7.39441	-2.29828	0.0923366	0.00203745	0.129116	0.334411	0.0742897	0.418527	Tet1
	738	ENSMUSG00000086917	6.52898	6.52898	-0.48897	0.000480842	0.0207394	0.864639	0.0175159	0.226579	1	Gm11630
	739	ENSMUSG00000106279	-0.43648	-0.181005	-1.27948	0.18479	0.645785	0.000825231	0.509383	1	0.0300489	AC099934.2
	739	ENSMUSG00000023902	6.52727	0.163162	3.5331	0.000481399	0.956142	0.263011	0.0175159	1	0.603614	Zscan10
	739	ENSMUSG00000043639	-6.02083	-7.35744	-1.64092	0.00394378	0.00204572	0.117137	0.0644871	0.0744901	0.395735	Rbm20
	740	ENSMUSG00000026360	-1.60054	1.98121	0.0731333	0.00268007	0.00208995	0.900741	0.0505299	0.0759305	1	Rgs2
	740	ENSMUSG00000041445	4.00116	0.0673409	-0.127118	0.000481718	0.969352	0.939519	0.0175159	1	1	Mmrn2
	741	ENSMUSG00000020150	6.52476	6.52476	6.52476	0.000482339	0.0207686	0.0130387	0.0175159	0.226579	0.12376	Gamt
	741	ENSMUSG00000097121	0.943024	-2.93502	1.88208	0.159133	0.00209092	0.019661	0.470768	0.0759305	0.146351	D130020L05Rik
	742	ENSMUSG00000036885	-4.42162	-0.408816	-6.47912	0.00470863	0.549449	0.000840502	0.0712224	1	0.0304099	Arhgef26
	742	ENSMUSG00000096171	-1.05797	-0.527495	-0.848813	0.000483011	0.140202	0.0132765	0.0175166	0.598272	0.124729	Gm8055
	742	ENSMUSG00000037833	2.55948	8.42549	7.32266	0.181789	0.0020984	0.013001	0.505534	0.0760995	0.12366	Sh2d4b
	743	ENSMUSG00000101483	6.51853	6.51853	6.24421	0.000484786	0.0208137	0.0404511	0.0175573	0.226796	0.2161	1700016L21Rik
	743	ENSMUSG00000106334	1.78505	5.92063	9.14194	0.288342	0.0287609	0.000840749	0.639549	0.259312	0.0304099	WI1-49P9.2
	743	ENSMUSG00000100912	-0.531158	-1.11219	-0.193723	0.0216646	0.00210463	0.213861	0.144869	0.0761441	0.554357	Gm2021
	744	ENSMUSG00000048264	1.50522	7.47555	-0.0684815	0.294484	0.00210529	0.968625	0.647197	0.0761441	1	Dip2c
	745	ENSMUSG00000082093	6.50945	6.50945	6.50945	0.000487947	0.0208759	0.0131133	0.0176244	0.227153	0.124117	Gm15928
	745	ENSMUSG00000033960	-4.72514	-0.321085	-5.82098	0.00159446	0.229215	0.000848002	0.0362989	0.726949	0.0306294	9430020K01Rik
	745	ENSMUSG00000100969	-1.34535	2.21688	-0.212263	0.0209445	0.00210914	0.743141	0.142509	0.0761811	1	1700030N03Rik
	746	ENSMUSG00000090353	1.08458	3.79363	0.950091	0.213587	0.00212742	0.377293	0.534793	0.0767382	0.712062	Gm17555
	746	ENSMUSG00000024764	8.45639	0.243967	8.58448	0.000489945	0.935112	0.00623506	0.0176728	1	0.0935646	Naa40
	746	ENSMUSG00000079316	0.629661	0.223769	8.16937	0.7373	0.923572	0.000849557	0.975648	1	0.0306444	Rab9
	747	ENSMUSG00000017386	-8.95073	-6.45196	-9.68738	0.00105842	0.00422362	0.000851683	0.0281155	0.110773	0.03068	Traf4
	747	ENSMUSG00000073555	-0.367017	-6.20442	-0.495263	0.179543	0.00213519	0.173253	0.502478	0.0769153	0.495752	Gm4951
	748	ENSMUSG00000092486	6.9692	0.0611938	2.1361	0.000493396	0.979116	0.371456	0.0177447	1	0.705804	2610524H06Rik
	749	ENSMUSG00000065883	6.49225	6.49225	6.49225	0.000493915	0.0209937	0.0131949	0.0177447	0.227323	0.124393	Gm22865
	749	ENSMUSG00000066068	0.779025	0.68946	1.00561	0.00163576	0.0269435	0.000865206	0.0368648	0.251047	0.0310839	Gm13611
	749	ENSMUSG00000074909	-8.81783	-9.63322	-8.82386	0.00260455	0.00214735	0.00291835	0.0498477	0.0770471	0.0638973	Ranbp6
	750	ENSMUSG00000039997	-0.0982345	-0.394911	2.91543	0.884995	0.629927	0.000872729	1	1	0.0312806	Ifi203
	750	ENSMUSG00000099576	1.32447	0.563503	0.828899	0.000498186	0.243037	0.0669435	0.0178505	0.745597	0.286206	Gm29040
	751	ENSMUSG00000099694	1.32447	0.563503	0.828899	0.000498186	0.243037	0.0669435	0.0178505	0.745597	0.286206	Gm29610
	751	ENSMUSG00000036905	-9.32024	0	-11.8043	0.00212261	1	0.000873191	0.0435678	1	0.0312806	C1qb
	752	ENSMUSG00000000823	3.81882	5.21465	8.19419	0.0463306	0.0690382	0.00087529	0.221696	0.400118	0.0312806	Znf512b
	752	ENSMUSG00000038346	-7.80909	-9.61359	-3.31185	0.00393759	0.00216459	0.0309025	0.0644871	0.0774561	0.186615	Zfp384
	752	ENSMUSG00000022033	6.47121	6.47121	6.47121	0.000501082	0.0211368	0.0132939	0.0179295	0.227872	0.124773	Pbk
	753	ENSMUSG00000079110	4.98342	-2.30312	7.14985	0.00589951	0.301594	0.000875331	0.0791296	0.822474	0.0312806	Capn3
	753	ENSMUSG00000064704	-6.33856	0	0	0.000501724	1	1	0.0179295	1	1	n-R5s180
	753	ENSMUSG00000056592	0	-9.60963	-1.55417	1	0.00216804	0.0804497	1	0.0774765	0.319417	Zfp658
	754	ENSMUSG00000035601	-4.89894	-9.59733	-7.05989	0.013388	0.00217892	0.00603624	0.11337	0.0777621	0.09208	Trmt10b
	754	ENSMUSG00000030946	6.45768	6.45768	-1.29967	0.000506086	0.0212321	0.65331	0.0180614	0.228265	0.963948	Lhpp
	755	ENSMUSG00000019817	-9.51905	0	-9.20565	0.000658618	1	0.000887098	0.0209985	1	0.0315957	Plagl1
	755	ENSMUSG00000020334	6.45474	6.45474	6.45474	0.000507184	0.0212529	0.0133746	0.0180766	0.228265	0.125182	Slc22a4
	756	ENSMUSG00000052749	0	-9.5845	0	1	0.00219037	1	1	0.0779237	1	Trim30b
	756	ENSMUSG00000055540	-6.85428	-0.608431	-6.50273	0.000509286	0.385531	0.000912395	0.0181275	0.879644	0.0320997	Epha6
	757	ENSMUSG00000061576	-6.81602	-0.586872	-6.01937	0.00051082	0.522604	0.00151595	0.0181513	0.993202	0.0438216	Dpp6
	757	ENSMUSG00000036006	1.75288	0.369887	2.45853	0.00203584	0.605095	0.000896191	0.0425659	1	0.0318255	Fam65b
	758	ENSMUSG00000090286	0.216787	2.51887	-0.320531	0.781378	0.00219503	0.782733	0.996169	0.0779237	1	Gm17615
	758	ENSMUSG00000023755	6.44342	2.04539	-0.422117	0.000511304	0.512914	0.88292	0.0181513	0.984727	1	Rhebl1
	759	ENSMUSG00000064330	0.714237	-0.60754	1.79397	0.0968221	0.251559	0.00089887	0.343771	0.755779	0.0318679	Pde6h
	759	ENSMUSG00000056290	2.43719	0.0614122	1.77642	0.000513439	0.943938	0.0444487	0.0182031	1	0.229132	Ms4a4b
	760	ENSMUSG00000068686	-0.750747	-4.29388	0.0503805	0.450472	0.00221014	0.96708	0.777311	0.0781648	1	Cd59b
	760	ENSMUSG00000091147	0	0	-2.60322	1	1	0.00090261	1	1	0.0319318	4921509A06Rik
	761	ENSMUSG00000095517	0.289693	1.44185	1.06534	0.401147	0.00221054	0.00976869	0.73154	0.0781648	0.110099	Gm13249
	761	ENSMUSG00000030325	6.42333	6.42333	-1.3423	0.000518697	0.0214737	0.642937	0.0183412	0.229235	0.956645	Klrb1c
	762	ENSMUSG00000054934	-1.38375	1.82807	1.2096	0.00464847	0.0022403	0.0307345	0.0707508	0.0791131	0.18606	Kcnmb4
	762	ENSMUSG00000069713	-7.22606	0	0	0.000519542	1	1	0.0183469	1	1	4933406P04Rik
	762	ENSMUSG00000046318	-4.16395	-0.792157	-8.31594	0.0192954	0.460331	0.000904233	0.136386	0.939053	0.0319318	Ccbe1
	763	ENSMUSG00000032564	-1.30003	0.610199	-5.20775	0.174966	0.416645	0.000910885	0.496588	0.903704	0.0320997	Cpne4
	763	ENSMUSG00000096793	2.44508	0.70193	-1.59284	0.000521584	0.437662	0.0705248	0.0183949	0.923473	0.295416	Gm3002
	764	ENSMUSG00000097935	-1.0632	-0.381443	-0.77886	0.000523205	0.29202	0.0245819	0.0184279	0.808185	0.162724	Gm3809
	764	ENSMUSG00000016520	-0.53827	7.52436	-0.958827	0.747619	0.00225204	0.62024	0.980944	0.0792819	0.940517	Lnx2
	765	ENSMUSG00000084323	1.06511	0.682253	0.845278	0.000526187	0.0788475	0.0246085	0.0185087	0.428888	0.16282	Gm14438
	765	ENSMUSG00000097487	2.86929	6.0882	1.06405	0.031614	0.00225392	0.518805	0.177175	0.0792819	0.854377	Ptges3l
	765	ENSMUSG00000016150	-6.88964	-1.22389	-8.46918	0.00229466	0.253844	0.000912566	0.0458064	0.759051	0.0320997	Tenm1
	766	ENSMUSG00000027827	-0.658151	-0.212904	-5.69613	0.288059	0.69647	0.000916046	0.639219	1	0.03218	Kcnab1
	766	ENSMUSG00000003534	6.39847	1.44816	6.17786	0.000528084	0.63583	0.0384869	0.0185512	1	0.210113	Ddr1
	767	ENSMUSG00000074876	-4.55177	-0.987572	-3.75284	0.000529566	0.317853	0.00347282	0.018579	0.843752	0.0698806	Spata5l1
	767	ENSMUSG00000007987	-5.42423	-9.49162	-4.16049	0.0106818	0.00227472	0.0209067	0.102693	0.0797418	0.150914	Ift22
	767	ENSMUSG00000040594	-0.944879	-0.115018	-5.61008	0.342583	0.910915	0.00091914	0.687881	1	0.0322214	Ranbp17
	768	ENSMUSG00000027322	1.76252	1.10322	-0.887504	0.000530478	0.0933689	0.150835	0.0185868	0.472341	0.455585	Siglec1
	768	ENSMUSG00000080708	0.816066	1.35796	1.73388	0.0677344	0.0224948	0.000919618	0.2781	0.233261	0.0322214	Ccnd3-ps
	769	ENSMUSG00000073643	-5.10631	-4.10694	-4.78489	0.000531478	0.00512208	0.00148583	0.0185976	0.120455	0.0436012	Wdfy1
	769	ENSMUSG00000044519	-0.942316	2.48022	-1.61433	0.139355	0.00228245	0.027368	0.434569	0.0798262	0.173356	Zfp488
	770	ENSMUSG00000061186	-2.34833	0	-7.39682	0.0201449	1	0.000926235	0.13938	1	0.0323689	Sfmbt2
	770	ENSMUSG00000029186	7.24332	7.33576	-1.81496	0.000533419	0.0111009	0.51116	0.0186287	0.179731	0.847284	Pi4k2b
	770	ENSMUSG00000071324	3.21313	5.06417	1.29048	0.00422314	0.00228576	0.35688	0.0670229	0.0798262	0.689464	Armc2
	771	ENSMUSG00000027200	-0.305954	7.04942	1.22289	0.841505	0.00228719	0.503426	1	0.0798262	0.840626	Sema6d
	771	ENSMUSG00000053626	-6.05608	0.176811	-7.98692	0.00299762	0.406643	0.000929464	0.0541513	0.894683	0.0324311	Tll1
	771	ENSMUSG00000098280	3.80747	3.80747	3.80747	0.000534444	0.0209697	0.0124599	0.0186287	0.227323	0.121119	Mir7687
	772	ENSMUSG00000026098	-4.93165	-4.17759	-8.42465	0.0132007	0.032822	0.000930426	0.112837	0.274458	0.0324311	Pms1
	772	ENSMUSG00000102737	3.80747	3.80747	3.80747	0.000534444	0.0209697	0.0124599	0.0186287	0.227323	0.121119	1700016A09Rik
	772	ENSMUSG00000061132	-3.77841	-9.28666	-0.95981	0.0361632	0.00229883	0.309208	0.192219	0.0800309	0.651105	Blnk
	773	ENSMUSG00000104862	0.900919	0.634987	0.817583	0.00053559	0.0529644	0.0082317	0.0186328	0.35153	0.103447	RP23-287M3.3
	773	ENSMUSG00000066892	-1.00323	3.64244	-1.02211	0.261857	0.002299	0.313346	0.603538	0.0800309	0.653723	Fbxl12
	774	ENSMUSG00000041272	-1.16282	0.427506	-2.88756	0.115745	0.62077	0.000935268	0.385374	1	0.0325072	Tox
	774	ENSMUSG00000039048	-1.76597	6.82088	4.73189	0.310268	0.0023038	0.0305542	0.66404	0.0800942	0.185511	Foxred1
	774	ENSMUSG00000055041	6.37749	4.60274	6.37749	0.000536054	0.174824	0.0137554	0.0186328	0.665488	0.126591	Commd5
	775	ENSMUSG00000078889	-0.799468	3.71492	2.32419	0.541392	0.00232524	0.102778	0.852789	0.080636	0.368601	Gm14288
	775	ENSMUSG00000037103	3.66238	2.16418	10.0318	0.0843968	0.433532	0.000936233	0.317849	0.92097	0.0325072	Dcaf15
	776	ENSMUSG00000098097	-2.12514	-0.394266	-1.63521	0.000538287	0.558254	0.0136914	0.0186437	1	0.126591	6530403H02Rik
	776	ENSMUSG00000052821	-0.825976	8.48217	8.60637	0.64333	0.00232538	0.00101789	0.92308	0.080636	0.0344099	Cysltr1
	776	ENSMUSG00000080775	0.112769	-0.622464	-1.44325	0.739699	0.176297	0.000938056	0.976416	0.667134	0.0325285	Gm6368
	777	ENSMUSG00000098761	-3.34343	-0.765603	0.0605243	0.000538338	0.3107	0.896025	0.0186437	0.832777	1	Gm18821
	778	ENSMUSG00000036117	-5.09446	6.9546	-5.17577	0.0327143	0.00235885	0.0378384	0.181024	0.0815864	0.208347	Il5
	778	ENSMUSG00000036568	4.06151	0.450768	8.01693	0.0097522	0.813194	0.000940951	0.0991769	1	0.0325451	Gltscr1l
	778	ENSMUSG00000072964	5.7724	-2.29369	-2.75196	0.000539933	0.42712	0.3403	0.0186749	0.914749	0.671743	Bhlhb9
	779	ENSMUSG00000081470	0.872906	0.430007	1.45425	0.0429315	0.450427	0.000943515	0.211451	0.933338	0.0325919	Gm14131
	779	ENSMUSG00000097868	-4.3771	-6.3271	-5.70049	0.0115303	0.00236947	0.00411996	0.106695	0.0817208	0.0774501	A330069E16Rik
	780	ENSMUSG00000030220	0.717036	-0.603348	1.80441	0.0987836	0.259521	0.000947058	0.348567	0.767243	0.0326601	Arhgdib
	780	ENSMUSG00000020330	5.52627	6.20583	-0.529154	0.000541575	0.00558022	0.785501	0.0186836	0.125638	1	Hmmr
	780	ENSMUSG00000082382	0.137579	-1.42581	-0.499614	0.581736	0.00237056	0.226831	0.883727	0.0817208	0.571088	Gm14970
	781	ENSMUSG00000026955	6.3603	6.3603	6.3603	0.000542633	0.0219241	0.0138412	0.0186962	0.231537	0.1269	Sapcd2
	781	ENSMUSG00000076764	-0.0222707	-7.41076	0	0.532966	0.00237184	1	0.846111	0.0817208	1	Trav6-2
	781	ENSMUSG00000036594	-7.87917	-7.35431	-11.6	0.00382567	0.00546813	0.000947918	0.0634679	0.12438	0.0326601	H2-Aa
	782	ENSMUSG00000097702	6.35804	6.35804	6.35804	0.000544004	0.0219444	0.0138556	0.0187194	0.23166	0.126921	Gm26739
	783	ENSMUSG00000081562	4.14279	2.7936	5.31431	0.00372117	0.166633	0.00095851	0.0623105	0.653027	0.0328791	Gm11575
	783	ENSMUSG00000030401	-6.24766	0	0	0.000545281	1	1	0.0187394	1	1	Rtn2
	783	ENSMUSG00000015968	1.85337	8.99447	-0.766533	0.2799	0.00238138	0.712276	0.627967	0.0818399	1	Cacna1d
	784	ENSMUSG00000042349	1.47368	-1.97062	4.79074	0.140371	0.117845	0.00095894	0.436826	0.540311	0.0328791	Ikbke
	784	ENSMUSG00000106200	1.13705	2.51096	1.51578	0.0614083	0.00239165	0.0454399	0.262458	0.0820051	0.231932	AC160122.1
	784	ENSMUSG00000054619	6.35147	2.5012	2.15849	0.000546288	0.430642	0.471954	0.0187501	0.91722	0.809473	Mettl7a1
	786	ENSMUSG00000097983	3.74482	3.74482	3.74482	0.000550305	0.0212357	0.0126173	0.0188399	0.228265	0.121866	Gm26971
	786	ENSMUSG00000091996	0.429669	6.99721	0.905955	0.811232	0.00239932	0.677543	1	0.0821418	0.981587	BC049352
	786	ENSMUSG00000031428	-8.45766	-6.47681	-9.44758	0.00135448	0.00420068	0.00096463	0.0329783	0.110656	0.0330245	Zcchc18
	787	ENSMUSG00000096887	-0.37183	-0.499494	-1.38	0.300791	0.270388	0.000969255	0.655861	0.77893	0.0331406	Gm20594
	787	ENSMUSG00000041238	0.985671	1.66683	-0.451689	0.0189513	0.00242153	0.371537	0.135448	0.0827516	0.705804	Rbbp8
	787	ENSMUSG00000092341	-0.625538	0.127214	-0.685844	0.000553124	0.555246	0.00099131	0.0189124	1	0.0337233	Malat1
	788	ENSMUSG00000035642	1.62966	0.165335	8.6738	0.398991	0.945682	0.000972414	0.729832	1	0.0332065	Aamdc
	788	ENSMUSG00000038967	6.32042	6.32042	6.32042	0.00055851	0.0222155	0.0140443	0.0190723	0.232515	0.127202	Pdk2
	788	ENSMUSG00000040276	-4.99061	-6.64471	-6.22625	0.00504621	0.00242329	0.00296041	0.073213	0.0827516	0.0643991	Pacsin1
	789	ENSMUSG00000082896	0.22726	0.818358	-1.73166	0.603295	0.134122	0.000988605	0.897604	0.582402	0.033679	Gm5844
	789	ENSMUSG00000105065	0.643616	3.57143	0.707596	0.457533	0.00242969	0.499876	0.783589	0.0828037	0.837386	RP23-1B20.4
	789	ENSMUSG00000021057	-7.26218	-0.195642	-0.289539	0.000561475	0.806218	0.721892	0.0191492	1	1	Akap5
	790	ENSMUSG00000038260	0.160563	-1.06737	0.782489	0.581323	0.00243133	0.0255724	0.883475	0.0828037	0.166738	Trpm4
	791	ENSMUSG00000005125	-2.8866	6.76113	-3.12581	0.16533	0.00243491	0.165794	0.482313	0.0828037	0.481891	Ndrg1
	791	ENSMUSG00000024130	6.30562	2.49195	-2.43584	0.000564862	0.431975	0.414014	0.019188	0.918749	0.750519	Abca3
	792	ENSMUSG00000081671	0.0901724	1.69676	-0.203656	0.836019	0.00243712	0.692105	1	0.0828037	0.99152	Gm13167
	792	ENSMUSG00000069682	1.19369	0.747011	0.549518	0.000565451	0.0889541	0.192815	0.019188	0.45918	0.522083	Gm10275
	793	ENSMUSG00000080002	0.86035	1.42144	1.68587	0.0590413	0.0167006	0.00100467	0.255877	0.208208	0.0340915	Gm5566
	793	ENSMUSG00000031072	-8.83819	-9.12718	-8.03478	0.00239067	0.00244317	0.00376044	0.0470763	0.0829045	0.0733258	Oraov1
	793	ENSMUSG00000063018	6.30413	1.23888	6.30413	0.000565463	0.683115	0.0141302	0.019188	1	0.127551	2010204K13Rik
	794	ENSMUSG00000090733	0.356053	0.484462	0.792563	0.0746086	0.0506252	0.00101136	0.295372	0.343349	0.0342754	Rps27
	795	ENSMUSG00000027429	0.42056	5.10027	-0.163577	0.702229	0.00247013	0.900725	0.956687	0.0836085	1	Sec23b
	795	ENSMUSG00000038900	1.12162	0.54921	0.697276	0.000568644	0.18072	0.079485	0.0192258	0.672333	0.317303	Rpl12
	795	ENSMUSG00000045128	0.46318	0.096758	0.746341	0.0136781	0.67645	0.00101685	0.114273	1	0.0344099	Rpl18a
	797	ENSMUSG00000102331	0.153049	1.68996	0.513523	0.723302	0.00248501	0.313377	0.969145	0.0839009	0.653723	Gm19938
	797	ENSMUSG00000038822	-3.61771	-2.96958	2.94239	0.000570605	0.00686405	0.00661075	0.0192258	0.138876	0.0954376	Hace1
	798	ENSMUSG00000081153	0.385751	0.757236	1.37079	0.242492	0.0823576	0.00102115	0.575518	0.438422	0.0344253	Gm11401
	798	ENSMUSG00000073415	-1.14881	-7.73008	-5.03925	0.0789801	0.00249615	0.00898024	0.305487	0.0841449	0.106453	Gm10501
	799	ENSMUSG00000004393	-7.15201	-9.25994	-9.66669	0.00516546	0.00249971	0.00207013	0.0736996	0.0841449	0.0530327	Ddx56
	799	ENSMUSG00000105533	-6.08491	-4.07392	-5.54113	0.000571552	0.003511	0.00106884	0.0192258	0.102092	0.0354206	Trav7d-2
	800	ENSMUSG00000045216	0.511782	7.03266	2.11079	0.724333	0.00250161	0.249705	0.969754	0.0841449	0.594668	Hs6st1
	800	ENSMUSG00000075703	0.384148	-0.724607	1.17456	0.189342	0.0425998	0.00102434	0.515491	0.314122	0.0344253	Ept1
	801	ENSMUSG00000093650	-2.11957	0.90337	-2.72506	0.00416	0.240417	0.00102474	0.0665038	0.74181	0.0344253	Gm20631
	801	ENSMUSG00000094825	1.62436	-1.24098	-3.00055	0.000572295	0.297755	0.0238868	0.0192258	0.816536	0.160172	Gm3194
	801	ENSMUSG00000098183	-0.549783	2.11874	0.200293	0.322641	0.00251662	0.751363	0.677694	0.0843851	1	Gm27010
	802	ENSMUSG00000072082	6.27318	6.27318	6.27318	0.000577722	0.0225643	0.0142876	0.0193775	0.23363	0.128034	Ccnf
	802	ENSMUSG00000024998	3.74605	6.28844	5.60107	0.00800884	0.00251693	0.00475986	0.0909324	0.0843851	0.0834417	Plce1
	803	ENSMUSG00000011427	-4.50327	-9.24178	-7.28973	0.0159168	0.00251816	0.00548667	0.123253	0.0843851	0.0884076	Zfp790
	803	ENSMUSG00000021730	-0.965246	0.174021	-6.96841	0.278287	0.823384	0.00103794	0.62621	1	0.0347477	Hcn1
	804	ENSMUSG00000057829	-0.724024	-1.42419	-1.03178	0.0552812	0.00252243	0.0163117	0.246643	0.084423	0.135389	Gm5278
	804	ENSMUSG00000020782	6.26929	-1.31559	1.68514	0.000579491	0.656458	0.568268	0.0193775	1	0.898023	Llgl2
	804	ENSMUSG00000033454	-3.81262	-1.39891	-3.89939	0.000670034	0.209671	0.00103821	0.0211371	0.701572	0.0347477	Zbtb1
	805	ENSMUSG00000079484	6.26882	6.26882	3.72956	0.00057969	0.0225981	0.238033	0.0193775	0.23363	0.586218	Phyhd1
	805	ENSMUSG00000040592	0	-9.23041	0	1	0.00253005	1	1	0.0845098	1	Cd79b
	805	ENSMUSG00000056214	-4.36017	-0.731672	-7.31503	0.00532098	0.127122	0.001048	0.0751613	0.564385	0.0350319	Pard6g
	806	ENSMUSG00000033308	-0.212385	5.53392	3.85169	0.879188	0.00253131	0.0320307	1	0.0845098	0.18982	Dpyd
	806	ENSMUSG00000106375	-8.15196	-3.75909	-3.33583	0.000580635	0.0100146	0.012782	0.019385	0.170813	0.122665	RP23-407I6.4
	806	ENSMUSG00000097413	0.0664631	-1.45279	-4.2441	0.891034	0.153942	0.00104985	1	0.628736	0.03505	A830052D11Rik
	807	ENSMUSG00000069601	-6.82549	-0.650308	-0.647965	0.000587514	0.346132	0.33811	0.0195832	0.869266	0.669074	Ank3
	808	ENSMUSG00000031876	-0.60682	-0.0795093	-9.3406	0.347923	0.840954	0.00105552	0.687881	1	0.0351521	Cmtm1
	808	ENSMUSG00000096942	0.829127	0.410924	0.891985	0.000588026	0.173438	0.00248797	0.0195832	0.663091	0.0586242	Rps19-ps6
	808	ENSMUSG00000045932	-6.65807	-9.20705	-8.76898	0.00634429	0.00255412	0.00298464	0.0816443	0.0850606	0.0646127	Ifit2
	809	ENSMUSG00000087698	-1.96212	4.94274	-1.59275	0.246428	0.00258154	0.386212	0.581679	0.0858672	0.721712	Gm13031
	809	ENSMUSG00000049800	-2.70148	-1.22056	-0.976329	0.00059432	0.143647	0.229216	0.0197629	0.606261	0.574599	Sertad2
	809	ENSMUSG00000065911	-2.35513	-0.217163	-4.33922	0.0346197	0.853753	0.00106204	0.187245	1	0.0353255	Gm24447
	810	ENSMUSG00000028911	1.58863	-0.237195	9.05811	0.424656	0.923909	0.00106651	0.754212	1	0.0354206	Srsf4
	810	ENSMUSG00000072969	-8.42782	-6.18361	-6.84938	0.000594923	0.00258576	0.00170839	0.0197629	0.0858681	0.0471129	Armcx5
	812	ENSMUSG00000065680	0.988232	0.516411	0.423585	0.000598908	0.152593	0.223536	0.0198473	0.626535	0.567251	Snord38a
	812	ENSMUSG00000036636	-1.79926	-5.48207	1.38689	0.193084	0.00259114	0.334402	0.519776	0.0858681	0.665711	Clcn7
	813	ENSMUSG00000059363	0.898562	-1.24665	5.22165	0.411556	0.358556	0.00107298	0.741874	0.8719	0.0355139	Fxn
	814	ENSMUSG00000052736	6.20786	6.20786	6.20786	0.000605666	0.0230582	0.014633	0.0199951	0.235406	0.129399	Klrc2
	814	ENSMUSG00000034218	-2.80917	-2.76054	5.94219	0.148142	0.192303	0.00108143	0.448611	0.682709	0.0356677	Atm
	814	ENSMUSG00000041773	-4.69281	-3.69097	0	0.000769208	0.0026346	1	0.0229979	0.0870939	1	Enc1
	815	ENSMUSG00000106990	6.20548	6.20548	6.20548	0.000606756	0.0230768	0.014646	0.0199951	0.235406	0.129431	RP23-23C4.6
	815	ENSMUSG00000025591	-5.69254	-7.23277	-6.52621	0.00739207	0.00267097	0.00462149	0.0874344	0.0881879	0.0821941	Tma16
	815	ENSMUSG00000078945	0.264331	7.72243	8.557	0.873173	0.00518374	0.00108169	1	0.121295	0.0356677	Naip2
	816	ENSMUSG00000063430	6.20435	6.20435	5.02821	0.000607238	0.0230853	0.114795	0.0199951	0.235406	0.3931	Wscd2
	816	ENSMUSG00000031446	-4.69259	-6.67762	2.44137	0.0148367	0.00267928	0.137761	0.11868	0.0883538	0.433163	Cul4a
	816	ENSMUSG00000081331	-1.25593	-0.402251	-1.53602	0.00215935	0.308618	0.00108287	0.0438573	0.830443	0.0356677	Gm15151
	817	ENSMUSG00000026411	-4.89598	-9.0539	0	0.0134088	0.0027188	1	0.113485	0.0895473	1	Tmem9
	817	ENSMUSG00000020163	1.49451	1.22726	2.84959	0.0230646	0.148369	0.00108293	0.149337	0.615454	0.0356677	Uqcr11
	817	ENSMUSG00000025572	6.45961	0.195439	1.31134	0.000607568	0.925501	0.52746	0.0199951	1	0.862304	Tmc6
	818	ENSMUSG00000034892	0.504064	0.476613	0.830914	0.016242	0.0680281	0.00108739	0.124838	0.396824	0.0357709	Rps29
	818	ENSMUSG00000067370	6.20308	6.20308	6.20308	0.000607827	0.0230953	0.014659	0.0199951	0.235406	0.129501	B3galt4
	819	ENSMUSG00000107201	-1.0147	-0.418223	-1.63503	0.00890812	0.304268	0.00109828	0.095597	0.826404	0.0360851	RP23-113M20.4
	819	ENSMUSG00000030614	0.0544273	-6.82312	-0.0581997	0.882876	0.00272794	0.926428	1	0.089629	1	Tmem126b
	820	ENSMUSG00000044551	0	-9.03944	0	1	0.00273489	1	1	0.0896865	1	9930012K11Rik
	820	ENSMUSG00000034673	1.32588	0.951547	3.19672	0.0684512	0.30623	0.0011005	0.280315	0.827489	0.0361027	Pbx2
	821	ENSMUSG00000027699	-3.76501	-9.0378	-2.07372	0.0221708	0.00273675	0.0582092	0.146473	0.0896865	0.267113	Ect2
	821	ENSMUSG00000062461	0.653446	0.764584	1.12533	0.0201162	0.0309906	0.0011015	0.139332	0.26823	0.0361027	Gm5453
	822	ENSMUSG00000107018	-0.233364	4.60124	0.040786	0.85275	0.0027438	0.977377	1	0.0896865	1	RP23-149A1.2
	822	ENSMUSG00000086688	0.123773	0.645093	1.69147	0.773705	0.230551	0.00110705	0.992387	0.728756	0.036224	Gm11560
	822	ENSMUSG00000079017	2.73352	1.32814	1.56269	0.000618525	0.194931	0.115701	0.0202481	0.684763	0.39357	Ifi27l2a
	823	ENSMUSG00000106087	3.39977	0.437306	3.39977	0.000620306	0.833851	0.0131861	0.0202817	1	0.124393	RP24-404P10.7
	823	ENSMUSG00000024581	0.55589	-0.160909	8.01463	0.771361	0.945627	0.0011079	0.991618	1	0.036224	Napg
	823	ENSMUSG00000000881	-3.21031	-9.02942	-0.153857	0.0287936	0.00274604	0.363717	0.167962	0.0896865	0.697546	Dlg3
	824	ENSMUSG00000058070	-7.4638	0.88872	-6.26585	0.000622352	0.109695	0.00254734	0.0203239	0.518873	0.0596896	Eml1
	824	ENSMUSG00000050705	1.05441	0.00611328	9.51583	0.607399	0.998093	0.0011136	0.90028	1	0.0363664	2310061I04Rik
	824	ENSMUSG00000031397	0.223682	8.42624	8.42624	0.911473	0.00274636	0.00132855	1	0.0896865	0.0404871	Tktl1
	825	ENSMUSG00000064604	-1.34806	0.872321	5.96849	0.452954	0.675474	0.00111792	0.778869	1	0.0364632	Snora44
	825	ENSMUSG00000035351	6.16555	-0.723876	-2.73725	0.000625003	0.805714	0.363608	0.020382	1	0.697546	Nup37
	826	ENSMUSG00000004872	0.360426	1.39316	-0.0412093	0.294958	0.00276888	0.91593	0.64792	0.0902031	1	Pax3
	826	ENSMUSG00000026003	1.48403	0.256062	-0.441896	0.000625646	0.6383	0.399452	0.020382	1	0.735617	Acadl
	827	ENSMUSG00000028405	-6.7878	-9.00294	-9.14592	0.00600953	0.00277593	0.00255881	0.0794051	0.0903234	0.0597149	Aco1
	827	ENSMUSG00000107909	6.15937	-1.08034	6.15937	0.000627262	0.714014	0.0148949	0.0203914	1	0.130106	RP24-441E15.4
	827	ENSMUSG00000064317	2.27048	1.63612	4.22555	0.0144055	0.178618	0.00113063	0.116794	0.670258	0.0367886	Gm10146
	828	ENSMUSG00000060227	-2.03572	0.377004	-3.18525	0.01762	0.692854	0.00113347	0.130222	1	0.0368199	Casc4
	828	ENSMUSG00000074873	6.16028	6.16028	6.16028	0.000627451	0.0234295	0.0148935	0.0203914	0.237271	0.130106	AI606181
	828	ENSMUSG00000006678	-0.302442	5.27197	0.84043	0.798286	0.00279491	0.547971	1	0.0907663	0.880295	Pola1
	829	ENSMUSG00000055026	-4.77696	0.547204	-0.691368	0.000628344	0.615759	0.542434	0.0203958	1	0.875787	Gabrg3
	829	ENSMUSG00000081629	0.502293	0.949522	1.57903	0.229486	0.0742538	0.00113433	0.557383	0.416295	0.0368199	Eif3s6-ps1
	830	ENSMUSG00000107383	0.882915	0.544851	2.24145	0.10062	0.420296	0.00113594	0.352733	0.907975	0.0368277	RP24-246N21.1
	830	ENSMUSG00000092260	-4.13266	-7.13925	-5.36927	0.0190737	0.00280213	0.00943783	0.135802	0.0908426	0.108624	Zfp963
	830	ENSMUSG00000081262	1.17417	0.698122	1.1263	0.000629682	0.108813	0.00714395	0.0204146	0.516049	0.0980628	Gm12261
	831	ENSMUSG00000105102	0.360833	-0.12318	-7.06416	0.528123	0.885343	0.00113828	0.842178	1	0.0368592	RP24-481E4.4
	831	ENSMUSG00000056735	-2.0528	6.35315	-0.503137	0.205301	0.00280539	0.771179	0.525488	0.0908426	1	A930024E05Rik
	832	ENSMUSG00000043282	-0.18799	0.331187	-1.76012	0.681955	0.553655	0.00114221	0.945423	1	0.036942	Teddm1b
	832	ENSMUSG00000004032	6.14404	6.14404	-0.405483	0.000634224	0.0235513	0.887236	0.0205124	0.237624	1	Gstm5
	832	ENSMUSG00000016087	1.63649	2.98681	-0.503432	0.0221772	0.0028134	0.560759	0.146473	0.0909924	0.891443	Fli1
	833	ENSMUSG00000029480	-4.9668	-3.03486	-0.772658	0.000635264	0.0240831	0.498287	0.0205214	0.239357	0.836352	Dhx37
	833	ENSMUSG00000076472	-6.02151	-8.96497	0	0.0082855	0.00281936	1	0.0923589	0.0910757	1	Trbv15
	833	ENSMUSG00000092204	-0.984836	-1.24795	-4.97417	0.0498999	0.0422174	0.00114738	0.23191	0.31266	0.0370646	Vmn2r-ps49
	834	ENSMUSG00000096397	6.13909	5.54432	-1.438	0.000636605	0.0890495	0.619578	0.0205401	0.4594	0.940111	Trav17
	834	ENSMUSG00000033107	-0.973973	2.61184	-0.824773	0.153065	0.00282417	0.285619	0.45836	0.0911217	0.626741	Rnf125
	835	ENSMUSG00000096205	-2.70577	0.857334	-1.12683	0.000639407	0.316122	0.167159	0.0206058	0.84118	0.484511	Gm22068
	835	ENSMUSG00000078994	0.420883	5.20415	8.64384	0.832996	0.0866925	0.00115632	1	0.452885	0.0372639	Zfp429
	836	ENSMUSG00000104401	-0.473295	-0.621742	-2.99682	0.0944489	0.0896925	0.00116516	0.338735	0.461215	0.0374528	Gm20750
	836	ENSMUSG00000044452	-8.24459	-8.94245	-6.28713	0.00329266	0.00284541	0.00833913	0.0575338	0.0915312	0.104274	Zfp507
	836	ENSMUSG00000039231	7.41526	7.45808	0.617541	0.00064203	0.0153102	0.831779	0.0206408	0.202915	1	Suv39h1
	837	ENSMUSG00000028476	-2.37261	-8.94108	-0.93723	0.0438582	0.00284706	0.125603	0.214455	0.0915312	0.411726	Reck
	837	ENSMUSG00000068036	-0.743392	-1.12381	-4.15273	0.419884	0.278241	0.00116784	0.749781	0.789041	0.0374528	Mllt4
	837	ENSMUSG00000087193	7.41526	6.9276	0.614881	0.00064203	0.0531041	0.832485	0.0206408	0.3519	1	Gm14820
	838	ENSMUSG00000034639	0	-8.92803	-0.53785	1	0.00286221	0.197796	1	0.0918265	0.529918	Setmar
	838	ENSMUSG00000086410	5.72085	-2.25351	2.00677	0.000642962	0.440488	0.483305	0.0206461	0.926567	0.820106	Gm16158
	838	ENSMUSG00000098778	-0.527658	2.9585	6.07307	0.730745	0.138027	0.00116931	0.973587	0.592184	0.0374528	Gm27231
	839	ENSMUSG00000055652	-8.22099	-8.92312	-1.55016	0.00332474	0.00286805	0.0854903	0.0577764	0.0918265	0.331049	Klhl25
	839	ENSMUSG00000103445	-0.527658	2.9585	6.07307	0.730745	0.138027	0.00116931	0.973587	0.592184	0.0374528	Gm36948
	839	ENSMUSG00000097517	6.12322	-0.685869	6.12322	0.000643959	0.815601	0.0150938	0.0206535	1	0.130977	Gm26695
[truncated: 24,910 more rows]

## Sheet: siLP
	Top	Gene	logFC.siL.vs.lun	logFC.siL.vs.mLK	logFC.siL.vs.PEC	pval.siL.vs.lun	pval.siL.vs.mLK	pval.siL.vs.PEC	fdr.siL.vs.lun	fdr.siL.vs.mLK	fdr.siL.vs.PEC	gs
	1	ENSMUSG00000041046	1.301	13.8593	4.17112	0.0795513	3.37771e-20	1.25566e-05	0.297808	9.08907e-16	0.00175981	Ramp3
	1	ENSMUSG00000023132	13.6823	13.6823	13.6823	4.61864e-33	2.41073e-15	6.05678e-20	1.24283e-28	9.26718e-12	1.62982e-15	Gzma
	2	ENSMUSG00000026069	-0.915579	10.5562	-0.335084	0.177244	4.21189e-19	0.646525	0.46238	5.66688e-15	0.959222	Il1rl1
	2	ENSMUSG00000095123	5.88748	6.51836	6.37032	6.80391e-24	6.48861e-14	5.89367e-17	9.15432e-20	1.58729e-10	5.62537e-13	Gm21781
	3	ENSMUSG00000020354	4.33125	5.22781	5.71196	6.12149e-17	4.36745e-12	6.80235e-17	2.35319e-13	6.91316e-09	5.62537e-13	Sgcd
	3	ENSMUSG00000044258	-2.40519	10.8131	-2.40614	0.00187857	4.51907e-18	0.00322123	0.0414008	4.05346e-14	0.0670475	Ctla2a
	3	ENSMUSG00000100596	4.91143	5.05805	5.62288	1.45911e-18	2.12943e-10	6.57732e-15	1.30877e-14	1.84841e-07	2.21236e-11	Gm29502
	4	ENSMUSG00000036030	3.24759	4.53253	3.89428	4.44769e-18	6.83692e-17	8.36206e-17	2.99207e-14	4.59937e-13	5.62537e-13	Prtg
	5	ENSMUSG00000106190	7.53075	8.28436	7.14414	1.07079e-17	3.94447e-10	1.86342e-10	5.76278e-14	3.21641e-07	2.38775e-07	CAAA01154573.1
	5	ENSMUSG00000030669	1.74016	13.8954	13.8954	0.0768512	9.88277e-13	1.831e-16	0.291785	1.89954e-09	9.85405e-13	Calca
	5	ENSMUSG00000062593	1.4348	12.3922	1.51267	0.0533985	9.52717e-17	0.0830635	0.242802	5.12733e-13	0.325967	Lilrb4a
	6	ENSMUSG00000089672	1.3272	12.0968	1.78258	0.0863484	1.90763e-15	0.0509511	0.311307	8.55539e-12	0.247883	Lilr4b
	6	ENSMUSG00000006360	-3.40802	-1.76325	-5.15723	7.03644e-10	0.0015598	2.26831e-16	6.10786e-07	0.0443791	1.0173e-12	Crip1
	6	ENSMUSG00000023935	3.24161	3.15301	2.08572	2.23869e-17	1.01112e-09	2.81082e-06	1.00402e-13	6.97645e-07	0.000573003	Spats1
	7	ENSMUSG00000026018	2.37756	0.463904	3.15171	2.65401e-13	0.254943	5.74062e-15	5.95139e-10	0.615379	2.20678e-11	Ica1l
	8	ENSMUSG00000025932	4.59509	5.34247	5.21167	8.66379e-15	5.77784e-10	6.36224e-12	2.91417e-11	4.33148e-07	1.07001e-08	Eya1
	8	ENSMUSG00000049103	-3.51168	9.13117	-4.40011	5.43291e-05	4.3576e-15	3.312e-06	0.00507619	1.46573e-11	0.000650531	Ccr2
	9	ENSMUSG00000100183	1.93341	2.63548	3.24027	2.57632e-08	2.11167e-08	6.02846e-14	1.28679e-05	8.60955e-06	1.80244e-10	Gm28512
	9	ENSMUSG00000034573	-1.13286	11.1188	0.725909	0.181018	1.49523e-14	0.418071	0.466303	4.47056e-11	0.755279	Ptpn13
	9	ENSMUSG00000083748	4.88326	4.21808	-0.0248777	2.52827e-14	1.90442e-06	0.972252	7.55925e-11	0.000332766	1	Gm11662
	10	ENSMUSG00000049439	2.52469	2.78105	0.685368	1.27557e-13	1.59259e-09	0.082164	3.43243e-10	1.02036e-06	0.323854	Cyp20a1
	10	ENSMUSG00000035202	1.03414	2.28161	-0.15217	5.46593e-06	2.16866e-14	0.563614	0.00094892	5.83564e-11	0.893765	Lars2
	10	ENSMUSG00000052613	2.17505	4.32479	4.81739	8.94188e-06	1.44035e-09	1.13144e-13	0.00135942	9.45323e-07	3.04459e-10	Pcdh15
	11	ENSMUSG00000027238	9.25882	9.94166	10.4364	1.58154e-13	1.27457e-07	2.85739e-10	3.86889e-10	3.36996e-05	3.34302e-07	Frmd5
	11	ENSMUSG00000022197	1.74462	2.2233	3.04487	2.32806e-07	6.04908e-07	1.96816e-13	7.80629e-05	0.00013139	4.81467e-10	Pdzd2
	12	ENSMUSG00000046337	1.82081	4.0145	4.4532	0.000144855	3.14071e-09	3.83334e-13	0.00992535	1.62968e-06	8.37647e-10	Fam178b
	12	ENSMUSG00000000884	-3.16198	-4.44548	-1.93576	3.00187e-09	1.95383e-13	0.000246193	2.18317e-06	4.38131e-10	0.0131445	Gnb1l
	13	ENSMUSG00000107427	3.69966	4.4199	3.89137	4.47825e-13	1.76872e-09	9.96696e-10	8.89071e-10	1.0817e-06	9.5786e-07	RP23-25K2.2
	13	ENSMUSG00000021983	3.51543	1.39623	6.65739	7.68105e-08	0.0895784	4.04676e-13	3.27787e-05	0.35179	8.37647e-10	Atp8a2
	13	ENSMUSG00000057440	0.571222	10.7029	3.46713	0.475316	4.98944e-13	0.000413936	0.767954	1.03278e-09	0.018786	Mpp7
	14	ENSMUSG00000006411	2.20286	3.97573	4.85552	2.22467e-05	9.08472e-08	1.35541e-12	0.00261414	2.60065e-05	2.6052e-09	Pvrl4
	14	ENSMUSG00000095195	2.63176	1.64289	1.4565	4.62559e-13	0.000418082	0.000529175	8.89071e-10	0.0185447	0.021907	Gm3005
	15	ENSMUSG00000026011	1.66938	2.37964	3.16247	5.98324e-06	1.24325e-06	4.5979e-12	0.00100627	0.000230722	8.24833e-09	Ctla4
	15	ENSMUSG00000047880	6.24856	0.473734	6.24856	1.35891e-12	0.704534	3.3972e-08	2.4378e-09	1	1.88209e-05	Cxcr5
	15	ENSMUSG00000086373	1.03226	9.34107	5.25812	0.192799	1.36571e-12	6.87171e-07	0.482179	2.44999e-09	0.000196714	Gm11978
	16	ENSMUSG00000030530	-1.67133	7.19951	-0.768577	0.0168419	2.36364e-12	0.291167	0.141051	3.97521e-09	0.63211	Furin
	16	ENSMUSG00000031402	9.04479	0.203918	9.42176	1.81055e-12	0.887709	2.76823e-09	3.04501e-09	1	2.32782e-06	Mpp1
	17	ENSMUSG00000042262	-0.257106	4.31479	11.0837	0.830375	0.00923915	8.29686e-11	0.992739	0.124807	1.24741e-07	Ccr8
	17	ENSMUSG00000000296	5.61218	5.51302	5.75432	4.97039e-12	2.50187e-06	3.52932e-08	7.86754e-09	0.000408017	1.88209e-05	Tpd52l1
	18	ENSMUSG00000048960	1.9907	2.30062	2.26978	2.09868e-11	3.15546e-09	8.34416e-11	2.68921e-08	1.62968e-06	1.24741e-07	Prex2
	18	ENSMUSG00000029135	0.0308472	9.4881	2.09362	0.968692	5.53632e-12	0.0201543	1	8.27649e-09	0.148421	Fosl2
	18	ENSMUSG00000105866	3.28984	3.64533	3.16524	1.10562e-11	8.05907e-08	1.04477e-07	1.65285e-08	2.45536e-05	4.47003e-05	RP23-170E15.2
	19	ENSMUSG00000104121	0.707391	3.31849	1.89369	0.0427899	6.09206e-12	3.49062e-06	0.217704	8.62796e-09	0.000661472	Gm37485
	19	ENSMUSG00000096775	5.28635	3.30162	2.54054	1.71732e-11	0.00881225	0.0221546	2.43218e-08	0.122555	0.154991	Gm5796
	19	ENSMUSG00000022500	1.54839	8.19646	6.9314	0.0350971	1.65088e-10	1.06425e-10	0.195801	1.53185e-07	1.50725e-07	Litaf
	20	ENSMUSG00000047940	1.34877	3.26565	4.30324	0.0111329	7.06084e-06	1.5e-10	0.11983	0.000913463	2.01818e-07	Stpg2
	20	ENSMUSG00000097276	1.9464	1.6217	1.82689	1.90807e-11	1.46106e-05	1.04653e-07	2.56721e-08	0.00158926	4.47003e-05	4930525G20Rik
	20	ENSMUSG00000023067	-0.16169	11.2585	0.627457	0.870856	2.99661e-11	0.569773	1	4.03179e-08	0.899447	Cdkn1a
	21	ENSMUSG00000055435	0.844486	8.92118	2.04239	0.269022	3.94978e-11	0.0230404	0.581392	5.06117e-08	0.157842	Maf
	22	ENSMUSG00000026596	0.00611674	0.242457	4.95697	0.992018	0.741165	2.20964e-10	1	1	2.70269e-07	Abl2
	22	ENSMUSG00000062151	6.39572	6.14321	5.71536	2.46882e-11	8.84511e-06	2.08709e-06	3.01971e-08	0.00110704	0.000449292	Unc13c
	22	ENSMUSG00000036019	0.83952	3.96391	2.70947	0.0464026	4.1976e-11	9.74185e-08	0.226409	5.13423e-08	4.36906e-05	Tmtc2
	23	ENSMUSG00000030092	4.15349	3.50199	3.8879	5.37015e-11	0.000188544	1.34116e-06	6.28284e-08	0.0106369	0.000331094	Cntn6
	23	ENSMUSG00000040624	0.0657641	-2.99019	0.0248097	0.860278	4.9211e-11	0.953386	1	5.75748e-08	1	Plekhg1
	24	ENSMUSG00000028420	7.41394	1.89983	6.89904	1.54475e-10	0.246343	2.63413e-05	1.73199e-07	0.603911	0.00301625	Tmem38b
	24	ENSMUSG00000020702	-1.26826	10.7615	4.52971	0.225016	6.54103e-11	0.000243771	0.5285	7.33386e-08	0.013102	Ccl1
	24	ENSMUSG00000042842	1.41456	11.0433	11.0433	0.232549	5.81395e-08	3.5625e-10	0.537441	1.98035e-05	3.99431e-07	Serpinb6b
	25	ENSMUSG00000096977	2.51487	4.20123	3.11081	1.23753e-08	7.21642e-11	1.09168e-08	7.30403e-06	7.76747e-08	7.53229e-06	Gm10827
	25	ENSMUSG00000040950	5.17309	5.37405	5.07141	1.76085e-10	4.67615e-06	7.90816e-07	1.83657e-07	0.000669031	0.00021495	Mgl2
	25	ENSMUSG00000093897	1.68885	8.61655	8.4829	0.0711956	2.71083e-08	4.30834e-10	0.280937	1.05719e-05	4.59644e-07	Gm26268
	26	ENSMUSG00000026024	1.45589	4.31441	3.71095	0.00194251	3.86951e-10	4.44117e-10	0.0419556	3.21641e-07	4.59644e-07	Als2
	26	ENSMUSG00000043300	6.58304	6.58304	6.39476	1.84146e-10	2.15546e-05	6.42853e-06	1.83657e-07	0.00207635	0.00106953	B3galnt1
	26	ENSMUSG00000033538	-1.92148	9.80809	-1.29329	0.0647323	1.01161e-10	0.232413	0.266738	1.04697e-07	0.579556	Casp4
	27	ENSMUSG00000026077	-0.250546	0.0587165	-2.84391	0.522552	0.900616	9.04806e-10	0.806918	1	9.01757e-07	Npas2
	27	ENSMUSG00000103572	2.9516	2.76455	2.6445	1.84278e-10	1.18576e-05	1.97558e-06	1.83657e-07	0.00135777	0.000443466	Gm37115
	27	ENSMUSG00000064065	-0.692383	-3.87437	0.0241034	0.140867	1.06559e-10	0.962314	0.416916	1.062e-07	1	Ipcef1
	28	ENSMUSG00000021567	-0.304329	-4.64262	-0.350736	0.570666	1.35119e-10	0.557654	0.843507	1.29854e-07	0.888366	Nkd2
	28	ENSMUSG00000038146	5.88051	5.88051	5.88051	2.14511e-10	2.16054e-05	7.38638e-07	2.03894e-07	0.00207635	0.000202816	Notch3
	29	ENSMUSG00000098145	1.86716	1.9499	1.94528	2.19738e-10	4.2273e-07	2.31238e-08	2.03894e-07	9.89151e-05	1.38275e-05	Gm26936
	29	ENSMUSG00000019990	0.725632	4.79515	4.54675	0.217725	2.77728e-08	1.78265e-09	0.518617	1.06763e-05	1.65411e-06	Pde7b
	30	ENSMUSG00000102561	0.205122	4.48671	3.52208	0.678763	1.95163e-10	4.73175e-09	0.914705	1.75055e-07	3.53685e-06	Gm37039
	30	ENSMUSG00000038860	1.33747	4.65929	4.37954	0.0188946	2.48778e-08	1.9009e-09	0.147924	9.84465e-06	1.70505e-06	Garnl3
	30	ENSMUSG00000021756	8.46287	-0.88171	8.3003	4.61647e-10	0.615631	9.28208e-06	4.14082e-07	0.949178	0.00139537	Il6st
	31	ENSMUSG00000103888	1.21409	2.00847	2.03216	2.30573e-05	8.15161e-08	2.24469e-09	0.00269761	2.45536e-05	1.94847e-06	Dst
	32	ENSMUSG00000043943	4.78287	4.91679	4.91679	8.87404e-10	9.12402e-06	2.01747e-07	7.46223e-07	0.00112623	7.75544e-05	Naalad2
	33	ENSMUSG00000032263	-7.09058	-3.33635	-6.53858	1.4627e-09	0.000709405	1.70945e-08	1.19273e-06	0.0276658	1.09523e-05	Bckdhb
	33	ENSMUSG00000100259	0.0742184	-1.66731	-2.34557	0.82549	4.08448e-05	4.19151e-09	0.99052	0.00345399	3.41786e-06	Gm29236
	34	ENSMUSG00000103227	1.22089	1.34388	2.22324	0.000126483	0.000905491	4.46456e-09	0.00923672	0.0321874	3.46197e-06	Gm37733
	34	ENSMUSG00000097751	4.26686	4.29712	3.9511	2.02173e-09	2.43538e-05	3.12919e-05	1.60008e-06	0.0022834	0.00345096	Gm26690
	34	ENSMUSG00000032238	-0.334797	5.8028	1.56836	0.594229	4.75591e-10	0.0251286	0.859868	3.76402e-07	0.164803	Rora
	35	ENSMUSG00000045690	0.0463354	-1.66726	-2.34553	0.890914	4.23317e-05	4.50292e-09	1	0.00350494	3.46197e-06	Wdr89
	35	ENSMUSG00000097581	4.93137	3.91857	5.11421	2.34601e-09	0.0013631	5.94532e-07	1.77832e-06	0.0405301	0.000179316	Gm21936
	36	ENSMUSG00000023087	-2.40285	-1.56258	-1.40154	2.37911e-09	0.000274968	0.000605887	1.77832e-06	0.0139081	0.0242256	Ccrn4l
	36	ENSMUSG00000074874	-2.02649	7.73779	-3.40444	0.0330198	5.79483e-10	0.00156561	0.190197	4.33148e-07	0.04444	Ctla2b
	37	ENSMUSG00000024319	-1.79234	-1.11468	-3.29187	0.000296618	0.0420908	5.1231e-09	0.0141134	0.230629	3.72588e-06	Vps52
	37	ENSMUSG00000024538	0	-7.73443	0	1	6.4087e-10	1	1	4.66086e-07	1	Ppic
	38	ENSMUSG00000030638	8.96221	9.09301	8.80722	3.41507e-09	3.09262e-05	1.24279e-05	2.38532e-06	0.00272175	0.00175981	Sh3gl3
	38	ENSMUSG00000074802	1.58801	3.70601	2.64391	0.000188077	7.37419e-10	3.0865e-07	0.0113272	5.2219e-07	0.000106897	Gas2l3
	38	ENSMUSG00000044072	4.95932	4.57046	6.73309	8.1898e-09	0.000151799	6.93574e-09	5.21101e-06	0.00917921	4.91141e-06	Eml6
	39	ENSMUSG00000079258	4.39962	4.10214	4.39962	3.45712e-09	0.000563558	2.94951e-06	2.38532e-06	0.0235844	0.000593505	Calhm1
	40	ENSMUSG00000027243	4.02601	0.00852585	7.00835	5.37514e-06	0.993718	1.22153e-08	0.00094103	1	8.21752e-06	Harbi1
	40	ENSMUSG00000068396	2.35935	1.73424	1.36644	3.58403e-09	0.000615342	0.00290591	2.41107e-06	0.024911	0.063876	Rpl34-ps1
	40	ENSMUSG00000063889	0.54179	6.86362	3.54317	0.437225	1.04683e-09	3.63513e-05	0.73535	7.04226e-07	0.00385109	Crem
	41	ENSMUSG00000102500	-3.07072	-1.77233	-2.57759	4.26019e-09	0.00108105	1.47892e-06	2.79603e-06	0.035029	0.000358524	Gm37371
	41	ENSMUSG00000069376	4.02661	4.32118	5.14158	2.32842e-08	2.64017e-05	1.63847e-08	1.22854e-05	0.00241647	1.07536e-05	Gm5507
	43	ENSMUSG00000103085	0.908453	3.23308	2.56873	0.0193826	1.7176e-09	3.91253e-08	0.149746	1.07486e-06	2.02466e-05	Gm38120
	43	ENSMUSG00000028497	8.40144	0.0554425	3.76537	8.32708e-09	0.976896	0.0512	5.21101e-06	1	0.248331	Hacd4
	43	ENSMUSG00000039115	0.254058	1.60496	2.27713	0.463173	0.000228225	1.82612e-08	0.756281	0.0122093	1.14277e-05	Itga9
	44	ENSMUSG00000003872	2.28481	2.28481	2.28481	9.78522e-09	7.97182e-05	2.02199e-06	5.98433e-06	0.00569787	0.00044598	Lin7b
	44	ENSMUSG00000060680	-0.721007	-0.657644	-1.83172	0.0128515	0.0506727	2.10089e-08	0.126104	0.253495	1.28484e-05	Gm8894
	45	ENSMUSG00000030064	-0.835531	7.94868	2.01604	0.316906	1.96359e-09	0.0279824	0.641608	1.17419e-06	0.175519	Frmd4b
	46	ENSMUSG00000079523	-0.633389	-0.903275	-1.19414	0.000998272	5.65735e-05	2.5718e-08	0.027808	0.00438714	1.50445e-05	Tmsb10
	46	ENSMUSG00000086648	-1.53745	8.74345	1.71147	0.138579	2.02614e-09	0.115414	0.413059	1.18525e-06	0.39357	Gm15511
	46	ENSMUSG00000035459	9.42309	9.52835	9.37858	1.2486e-08	6.50454e-05	1.75832e-05	7.30403e-06	0.0048351	0.0022424	Stab2
	47	ENSMUSG00000037461	4.62288	1.27868	1.24635	1.28317e-08	0.199711	0.172962	7.34307e-06	0.551012	0.495237	Ints7
	47	ENSMUSG00000026872	1.68363	11.1549	4.01484	0.088881	2.23886e-09	0.00157699	0.317454	1.28182e-06	0.0447157	Zeb2
	47	ENSMUSG00000073471	-3.07185	-3.68542	-5.00003	8.55353e-05	1.96091e-05	2.95105e-08	0.00711703	0.0019543	1.68957e-05	Rsph3a
	48	ENSMUSG00000076281	1.12428	3.32575	1.37563	0.00529339	2.96172e-09	0.00333552	0.0806568	1.61574e-06	0.0683072	Gm24270
	48	ENSMUSG00000096488	6.57679	2.93122	2.6077	1.30985e-08	0.107932	0.108648	7.34307e-06	0.391737	0.380579	Gm10409
	49	ENSMUSG00000079429	8.43455	3.55159	8.43455	1.76894e-08	0.106506	1.50185e-05	9.71436e-06	0.388924	0.00199081	Mroh2a
	49	ENSMUSG00000086618	0.460092	9.10746	0.470333	0.621031	2.97101e-09	0.656459	0.878605	1.61574e-06	0.965969	Gm13256
	49	ENSMUSG00000033760	1.46945	1.84195	4.87555	0.0271044	0.0330324	3.49071e-08	0.173967	0.206088	1.88209e-05	Rbm4b
	50	ENSMUSG00000065436	-5.97267	-7.69497	-6.38888	7.60942e-08	3.00224e-09	4.49034e-08	3.27787e-05	1.61574e-06	2.25751e-05	Mir342
	50	ENSMUSG00000079402	5.87382	2.14595	1.9282	1.91433e-08	0.198822	0.20077	1.03025e-05	0.550983	0.535207	Gm3020
	51	ENSMUSG00000025142	-3.41302	-6.22304	-5.58864	8.95108e-05	4.3666e-09	3.56708e-08	0.00726763	2.17594e-06	1.88209e-05	Aspscr1
	52	ENSMUSG00000096423	5.49003	5.49003	5.49003	2.39429e-08	0.000188555	1.34687e-05	1.239e-05	0.0106369	0.00187787	Gm24978
	53	ENSMUSG00000001542	-0.152348	7.933	0.962571	0.852115	3.20981e-09	0.289892	1	1.62968e-06	0.631092	Ell2
	54	ENSMUSG00000026131	0.934545	1.68546	1.6159	0.000222268	2.12783e-07	4.53029e-08	0.0123304	5.40168e-05	2.25751e-05	Dst
	54	ENSMUSG00000060935	7.15268	7.63714	1.90143	2.59887e-08	1.52056e-05	0.201362	1.28679e-05	0.00163014	0.536533	Tmem263
	55	ENSMUSG00000040158	3.41164	2.68426	1.01093	2.63011e-08	0.000982591	0.152437	1.28679e-05	0.033284	0.457907	Tax1bp3
	55	ENSMUSG00000022876	-0.563377	4.47021	1.197	0.310541	4.75428e-09	0.0491722	0.634018	2.32605e-06	0.241967	Samsn1
	55	ENSMUSG00000024659	-11.173	-1.70898	-11.1326	3.67148e-08	0.014106	4.8844e-08	1.73326e-05	0.143414	2.38971e-05	Anxa1
	56	ENSMUSG00000026383	3.75584	5.24423	3.91219	3.18998e-08	5.39719e-08	2.9555e-06	1.53284e-05	1.86196e-05	0.000593505	Epb4.1l5
	56	ENSMUSG00000028995	2.28042	6.4927	3.43397	0.000970109	6.14656e-09	7.44147e-05	0.0275337	2.95353e-06	0.00618033	Fam126a
	56	ENSMUSG00000058571	3.90068	7.59371	6.91393	1.41861e-05	2.76517e-07	5.1751e-08	0.00189014	6.76436e-05	2.48673e-05	Gpc6
	57	ENSMUSG00000088543	1.74373	3.00481	3.00481	0.000991106	6.4184e-06	7.01449e-08	0.0277088	0.000846631	3.29306e-05	Gm24961
	57	ENSMUSG00000024014	-0.790471	5.16774	0.560386	0.212688	6.96708e-09	0.412105	0.512075	3.28907e-06	0.74859	Pim1
	58	ENSMUSG00000026347	-3.53723	-2.01582	-4.76535	9.48202e-06	0.0121562	7.09789e-08	0.00141751	0.136096	3.29306e-05	Tmem163
	58	ENSMUSG00000028176	7.6485	8.14187	7.83918	3.93407e-08	6.9148e-05	1.40311e-05	1.81126e-05	0.00508389	0.00191836	Lrrc7
	58	ENSMUSG00000079227	5.70744	10.5525	6.12975	3.01464e-07	8.96881e-09	2.3678e-05	9.43268e-05	4.16106e-06	0.00279453	Ccr5
	59	ENSMUSG00000104580	-1.58438	9.72501	1.99781	0.174154	9.31367e-09	0.103639	0.462306	4.24782e-06	0.370361	RP24-102B13.3
	59	ENSMUSG00000095295	5.1229	2.56681	2.72491	3.97133e-08	0.102642	0.0538376	1.81126e-05	0.380179	0.255325	Gm3488
	59	ENSMUSG00000022761	2.72112	3.73814	4.2031	8.18272e-06	1.48642e-05	9.73932e-08	0.00126545	0.00160635	4.36906e-05	Lztr1
	60	ENSMUSG00000010362	-4.38468	2.72514	-2.49015	4.69198e-08	0.000681559	0.000959162	2.10428e-05	0.0268781	0.0328791	Rdm1
	60	ENSMUSG00000016559	0.388019	1.62218	0.389229	0.0844042	9.52682e-09	0.126763	0.307547	4.27262e-06	0.413876	H3f3b
	61	ENSMUSG00000030149	-10.6418	-0.533354	-10.7687	9.45667e-08	0.12045	1.02093e-07	3.7422e-05	0.413839	4.47003e-05	Klrk1
	61	ENSMUSG00000093985	4.16669	2.18018	2.31684	5.04542e-08	0.0985677	0.0502504	2.22569e-05	0.370959	0.245585	Gm10406
	61	ENSMUSG00000076258	1.05484	2.39144	0.717326	0.000888655	1.15366e-08	0.0502315	0.025964	5.08914e-06	0.245537	Gm23935
	62	ENSMUSG00000040584	2.6371	7.98757	4.5936	0.0012692	1.67415e-08	2.00953e-05	0.0324031	7.26608e-06	0.00245028	Abcb1a
	63	ENSMUSG00000083594	2.00342	5.62892	3.11011	0.00186722	1.89758e-08	9.49569e-05	0.041252	8.10509e-06	0.00725908	Gm13722
	64	ENSMUSG00000026009	0.394217	4.56595	3.26976	0.486212	1.97043e-08	1.84283e-06	0.778195	8.28473e-06	0.000431205	Icos
	64	ENSMUSG00000000290	-8.31713	-9.98409	-9.67623	9.39523e-07	8.50939e-08	1.19002e-07	0.000241041	2.48891e-05	4.96818e-05	Itgb2
	64	ENSMUSG00000021250	-3.35694	-1.02068	-1.87891	7.79604e-08	0.101228	0.00203576	3.27787e-05	0.376708	0.0525219	Fos
	65	ENSMUSG00000096659	1.17854	5.735	3.15501	0.118026	2.08769e-08	0.000505575	0.378224	8.60955e-06	0.0213492	Gm25679
	65	ENSMUSG00000094825	4.6249	1.75957	3.00055	8.28381e-08	0.232068	0.0238868	3.42937e-05	0.589281	0.160172	Gm3194
	65	ENSMUSG00000064105	0.0676182	6.8757	7.85412	0.951213	4.82147e-05	1.20009e-07	1	0.00389612	4.96818e-05	Cnnm2
	66	ENSMUSG00000043154	4.0557	4.01738	2.22748	9.19461e-08	0.000152456	0.0119379	3.7422e-05	0.0091983	0.119283	Ppp2r3a
	66	ENSMUSG00000019947	1.61566	2.86056	5.55535	0.0358565	0.00623646	1.54067e-07	0.197448	0.106386	6.2815e-05	Arid5b
	67	ENSMUSG00000070565	1.32219	2.65141	3.26798	0.0091989	0.00010012	1.82927e-07	0.108986	0.00675219	7.29873e-05	Rasal2
	67	ENSMUSG00000015619	0.00624373	5.07639	-0.592506	0.992021	2.17424e-08	0.400916	1	8.73233e-06	0.736959	Gata3
	67	ENSMUSG00000070601	-3.46524	0	0	9.37881e-08	1	1	3.7422e-05	1	1	Vmn2r84
	68	ENSMUSG00000029012	-3.81536	-7.77587	-6.99108	0.000464792	3.14065e-08	1.84442e-07	0.0182585	1.17377e-05	7.29873e-05	Orc5
	69	ENSMUSG00000015316	1.43019	3.16479	3.4528	0.00701981	1.42624e-05	1.92211e-07	0.0955793	0.00156011	7.49595e-05	Slamf1
	69	ENSMUSG00000101599	-2.9134	1.06681	0.754587	9.66244e-08	0.0662926	0.154235	3.76821e-05	0.293588	0.461089	Gm20342
	70	ENSMUSG00000032258	2.31144	2.91651	1.28648	1.05538e-07	9.11887e-07	0.0118153	4.05702e-05	0.000180426	0.118901	Lca5
	71	ENSMUSG00000026134	-0.131739	-3.14355	0.950551	0.772398	2.90301e-08	0.0616837	0.965327	1.10024e-05	0.273494	Prim2
	71	ENSMUSG00000096793	4.03791	2.29477	1.59284	1.12953e-07	0.0204774	0.0705248	4.21803e-05	0.168149	0.295416	Gm3002
	71	ENSMUSG00000097727	1.85753	3.38292	2.86257	3.83923e-05	1.13649e-07	2.09383e-07	0.00391325	3.08907e-05	7.93563e-05	F630040K05Rik
	72	ENSMUSG00000079391	5.85236	2.08495	3.29029	1.14125e-07	0.243919	0.046998	4.21803e-05	0.600588	0.235938	Gm2974
	72	ENSMUSG00000003235	-8.87645	-10.085	-9.37869	3.40217e-07	1.04109e-07	2.25505e-07	0.000101721	2.85863e-05	8.42794e-05	Eif2b5
	73	ENSMUSG00000037395	-3.25426	-2.01736	-2.56422	1.14429e-07	0.00139649	3.46635e-05	4.21803e-05	0.0412948	0.00370143	Rcor3
	73	ENSMUSG00000100025	1.27491	1.26431	2.00791	0.00011326	0.00271057	2.79401e-07	0.00857876	0.0642767	0.000101642	Gm8141
	73	ENSMUSG00000104126	0.415833	1.97853	0.635599	0.103617	3.22215e-08	0.0290169	0.349565	1.18774e-05	0.179127	Gm37486
	74	ENSMUSG00000098206	3.60149	5.21488	3.65412	2.23399e-07	3.4419e-08	2.01238e-05	7.60944e-05	1.2516e-05	0.00245028	A430106G13Rik
	74	ENSMUSG00000085347	6.20961	5.79279	6.19528	1.17096e-07	0.0015367	4.8958e-05	4.25801e-05	0.0441314	0.00475704	Hk1os
	74	ENSMUSG00000022091	0	0	-3.64816	1	1	2.79516e-07	1	1	0.000101642	Sorbs3
	75	ENSMUSG00000006216	1.14257	4.90261	5.17779	0.135047	1.55164e-05	2.90662e-07	0.406531	0.00163737	0.000104286	Clcnkb
	75	ENSMUSG00000057098	-1.44542	-8.64701	0.604797	0.138992	3.98057e-08	0.508249	0.413822	1.42818e-05	0.844956	Ebf1
	75	ENSMUSG00000025730	3.48883	-2.30177	3.75655	1.36365e-07	0.00703711	5.46434e-06	4.89258e-05	0.112447	0.000961045	Rab40c
	76	ENSMUSG00000086061	1.13348	4.89392	5.16915	0.138352	1.60119e-05	3.02936e-07	0.412817	0.00168306	0.000106897	Gm13075
	76	ENSMUSG00000097163	3.70295	5.37909	3.97843	1.47859e-07	4.04432e-07	7.15341e-06	5.23517e-05	9.63086e-05	0.00115755	BC051077
	76	ENSMUSG00000020077	-0.0750592	2.24214	1.77043	0.816613	4.30194e-08	1.35853e-06	0.986498	1.52317e-05	0.000332334	Srgn
	77	ENSMUSG00000086324	-1.61615	-3.14849	-0.239426	0.000995647	4.83887e-08	0.639198	0.0277636	1.69103e-05	0.954043	Gm15564
	77	ENSMUSG00000024049	4.72727	4.4045	4.36049	1.74846e-07	0.000671706	0.000141242	6.11031e-05	0.0266199	0.00907084	Myom1
	78	ENSMUSG00000061298	-2.57509	0.630263	0.221089	2.04503e-07	0.23633	0.655216	7.05509e-05	0.59262	0.965161	Agbl4
	78	ENSMUSG00000042808	-0.553272	-0.368026	-4.96614	0.341844	0.58834	3.09857e-07	0.671553	0.928074	0.000106897	Gpx2
	79	ENSMUSG00000073421	2.77622	3.0941	12.8247	0.0846832	0.161172	3.39193e-07	0.308205	0.491887	0.000115536	H2-Ab1
	80	ENSMUSG00000025949	-3.84681	-4.89409	-3.57152	2.44326e-06	6.95925e-08	1.85294e-05	0.000521791	2.34083e-05	0.00232994	Pikfyve
	80	ENSMUSG00000026547	-3.11374	-3.1535	-3.78725	6.18511e-06	2.10834e-05	3.58776e-07	0.00102738	0.00206303	0.000120679	Tagln2
	81	ENSMUSG00000020362	2.69327	1.41889	1.96468	2.37181e-07	0.0337914	0.00152288	7.80629e-05	0.208362	0.043922	Cnot6
	81	ENSMUSG00000046876	0.833646	5.33174	1.03306	0.203347	7.33925e-08	0.171419	0.499522	2.42998e-05	0.492129	Atxn1
	81	ENSMUSG00000068220	-2.10293	1.76805	-3.1588	0.000163444	0.00448434	3.6654e-07	0.0106213	0.0889233	0.000121768	Lgals1
	82	ENSMUSG00000030255	0.958479	1.58603	0.416401	3.27023e-05	7.51942e-08	0.11711	0.00346451	2.42998e-05	0.395694	Sspn
	82	ENSMUSG00000098783	-1.6819	-1.5583	-2.01818	4.73013e-06	0.000140521	4.07629e-07	0.000842934	0.00877325	0.000133767	Mir7050
	82	ENSMUSG00000083878	2.40151	1.98762	1.32411	2.37882e-07	0.001102	0.0148587	7.80629e-05	0.035344	0.130106	Gm12034
	83	ENSMUSG00000050064	2.47352	5.12357	3.07429	9.10475e-05	7.52322e-08	7.68744e-05	0.00730218	2.42998e-05	0.00630675	Zfp697
	83	ENSMUSG00000092090	2.95207	3.06698	3.33223	5.12714e-07	0.000219035	4.13803e-07	0.000146773	0.0118199	0.000134157	Gm3294
	83	ENSMUSG00000037001	5.76772	1.16238	6.5523	2.67919e-07	0.407246	3.4458e-06	8.68605e-05	0.760906	0.000657611	Zfp39
	84	ENSMUSG00000051177	2.53326	3.74681	3.36372	2.70788e-06	7.73854e-07	4.227e-07	0.000564854	0.000160182	0.00013541	Plcb1
	84	ENSMUSG00000034620	8.30936	1.06669	6.17503	2.74055e-07	0.554691	0.00186574	8.77923e-05	0.900739	0.0498069	Tmem5
	84	ENSMUSG00000079889	2.15187	4.37669	1.59353	0.000430167	7.5855e-08	0.0288454	0.0173025	2.42998e-05	0.178519	Gm11951
	85	ENSMUSG00000102930	-2.156	-7.25123	0.621058	0.0236517	7.78806e-08	0.471413	0.164498	2.45536e-05	0.809007	Gm38115
	85	ENSMUSG00000078153	-3.8338	-3.54547	-3.36535	2.80262e-07	5.78067e-06	8.34103e-06	8.87244e-05	0.00077776	0.00129739	Psme2b
	85	ENSMUSG00000069833	-4.41876	-0.625739	-4.52326	3.30883e-07	0.437303	4.65259e-07	0.000101179	0.78997	0.00014729	Ahnak
	86	ENSMUSG00000079037	0.150465	7.11716	6.81054	0.879552	4.62185e-06	5.25186e-07	1	0.000668494	0.000164328	Prnp
	86	ENSMUSG00000093815	1.31802	5.83004	3.57072	0.101798	7.96132e-08	0.000275068	0.345825	2.45536e-05	0.0142892	Gm26444
	87	ENSMUSG00000037922	5.58283	-2.22538	6.74046	3.10937e-07	0.0935852	2.62458e-06	9.61724e-05	0.3612	0.00054748	Bank1
	87	ENSMUSG00000078967	0.710189	0.954019	1.89928	0.0290654	0.0181499	5.316e-07	0.180171	0.158729	0.000164423	Gm3272
	88	ENSMUSG00000041642	-6.16466	-9.92308	-9.75948	6.95742e-05	5.44881e-07	5.80847e-07	0.00614371	0.000121662	0.000177614	Kif21b
	89	ENSMUSG00000048327	6.53029	-0.693991	1.22747	3.36742e-07	0.719756	0.495643	0.000101721	1	0.833423	Ckap2l
	89	ENSMUSG00000029088	1.19028	5.26741	2.50558	0.067542	8.20172e-08	0.00130333	0.273101	2.45536e-05	0.0400357	Kcnip4
	90	ENSMUSG00000036833	0.279975	-2.44966	-2.48461	0.496757	1.91772e-06	5.99741e-07	0.787282	0.000332928	0.000179316	Pnpla7
	90	ENSMUSG00000018916	-1.40817	11.5522	4.82603	0.304877	8.21222e-08	0.00308307	0.62765	2.45536e-05	0.0659479	Csf2
	91	ENSMUSG00000026019	-1.12003	-2.93929	-2.47319	0.0142728	8.33473e-08	2.08407e-06	0.13059	2.46461e-05	0.000449292	Wdr12
	91	ENSMUSG00000030313	5.16523	0.999919	3.81472	4.43889e-07	0.416545	0.00192972	0.000131259	0.770372	0.050718	Dennd5b
	91	ENSMUSG00000023806	-3.3635	-3.97207	-3.79809	2.60738e-06	4.34261e-07	6.16585e-07	0.000552457	9.98763e-05	0.000182326	Rsph3b
	92	ENSMUSG00000093760	2.90414	-0.437635	1.11205	4.63538e-07	0.541844	0.0982838	0.00013558	0.889922	0.358752	Gm20678
	92	ENSMUSG00000090877	6.07931	8.44607	11.3727	0.000367831	0.00192059	6.52639e-07	0.015736	0.0505685	0.00019089	Hspa1b
	93	ENSMUSG00000075014	1.42038	3.55237	3.24564	0.00767398	1.29346e-06	6.77038e-07	0.099884	0.000238395	0.000195897	Gm10800
	93	ENSMUSG00000085585	-1.36842	11.0206	5.15357	0.307015	8.91948e-08	0.00144062	0.630051	2.5808e-05	0.0426936	Gm12223
	93	ENSMUSG00000079396	4.3692	1.63981	1.86952	4.85931e-07	0.283487	0.17699	0.000140601	0.64859	0.502333	Gm3411
	95	ENSMUSG00000009687	-1.52151	-1.36821	-1.95817	2.58503e-05	0.000724289	7.05331e-07	0.00296002	0.0279225	0.000199787	Fxyd5
	95	ENSMUSG00000000869	-0.862451	9.8045	1.19976	0.482035	9.68727e-08	0.36439	0.774668	2.73803e-05	0.698384	Il4
	95	ENSMUSG00000076759	5.51886	5.51886	5.51886	5.2645e-07	0.000815909	9.68032e-05	0.000148792	0.030117	0.00735841	Trav2
	96	ENSMUSG00000020027	0.426225	10.038	-0.721547	0.702982	9.82235e-08	0.574887	0.927499	2.73803e-05	0.90373	Socs2
	96	ENSMUSG00000038822	-6.5601	-5.91197	-2.94239	5.30826e-07	6.00514e-06	0.00661075	0.000148792	0.000799962	0.0954376	Hace1
	96	ENSMUSG00000032845	-0.549259	2.57753	3.94728	0.410003	0.00206332	7.20423e-07	0.711883	0.0535831	0.000201936	Alpk2
	97	ENSMUSG00000033684	0.729904	1.29059	2.15178	0.0479947	0.00547036	7.33441e-07	0.230221	0.0999218	0.000202816	Qsox1
	97	ENSMUSG00000027322	2.65003	1.99072	0.887504	6.12601e-07	0.00429215	0.150835	0.000169943	0.0863233	0.455585	Siglec1
	97	ENSMUSG00000097312	1.1011	4.30284	1.94517	0.0508987	9.86989e-08	0.00331635	0.236633	2.73803e-05	0.068018	Gm26870
	98	ENSMUSG00000097168	2.52088	3.07698	1.25131	6.49972e-07	9.50665e-06	0.0349493	0.00017847	0.00116279	0.199567	C230088H06Rik
	99	ENSMUSG00000107254	5.23009	6.38316	3.58222	6.57427e-07	4.10724e-05	0.00468952	0.000178694	0.00345399	0.0828315	RP23-42O8.9
	100	ENSMUSG00000028033	-0.665888	3.935	-1.44217	0.233434	1.26414e-07	0.0214008	0.538122	3.36996e-05	0.152326	Kcnq5
	100	ENSMUSG00000021270	2.05461	2.8153	2.07769	6.7552e-07	5.47071e-07	2.68256e-05	0.000181776	0.000121662	0.00304578	Hsp90aa1
	100	ENSMUSG00000055413	0.998733	1.94019	2.67696	0.0271994	0.000913774	8.84628e-07	0.174306	0.0322687	0.000235662	H2-Q5
	101	ENSMUSG00000084817	-0.616551	-0.642804	-1.66707	0.0400912	0.0663519	8.85658e-07	0.208708	0.293662	0.000235662	Gm5526
	101	ENSMUSG00000032122	3.03919	1.36408	2.65626	7.09966e-07	0.0811431	0.000338938	0.000189153	0.331886	0.016512	Slc37a2
	102	ENSMUSG00000031982	-3.0518	-5.80765	-8.87221	0.0012049	4.76851e-05	8.93289e-07	0.0312658	0.00386494	0.000235662	Arv1
	102	ENSMUSG00000091617	4.90827	3.67636	3.98977	8.47325e-07	0.00798059	0.00132056	0.000223536	0.119247	0.0403451	Gm3752
	102	ENSMUSG00000024140	2.62768	9.17395	2.86439	0.00650308	1.2774e-07	0.0154465	0.0912529	3.36996e-05	0.132584	Epas1
	103	ENSMUSG00000038828	1.71466	5.81115	0.285052	0.0163168	1.89682e-07	0.732311	0.138507	4.95549e-05	1	Tmem214
	103	ENSMUSG00000034538	8.25446	8.25446	8.25446	8.99943e-07	0.00112424	0.000161825	0.000235112	0.0357877	0.00989668	Zfp418
	103	ENSMUSG00000098178	-0.609102	0.941088	-1.17077	0.00443809	0.000199945	9.34433e-07	0.0721534	0.0111123	0.000241986	Yam1
	104	ENSMUSG00000000440	-1.16686	9.0147	-2.31845	0.342004	2.09647e-07	0.0950198	0.671553	5.40168e-05	0.352237	Pparg
	104	ENSMUSG00000044201	-1.22947	-1.31147	-2.68759	0.0122532	0.0176483	9.35247e-07	0.123846	0.15668	0.000241986	Cdc25c
	105	ENSMUSG00000027978	-1.71294	-6.24765	-1.36935	0.0301125	2.11014e-07	0.0932813	0.182788	5.40168e-05	0.348515	Prss12
	105	ENSMUSG00000031832	-0.485421	-3.12294	-3.00847	0.339126	8.90885e-07	9.8231e-07	0.668955	0.000177576	0.000251743	Taf1c
	105	ENSMUSG00000052302	-5.04754	-1.73669	0.955255	9.40553e-07	0.0610551	0.24089	0.000241041	0.278607	0.588213	Tbc1d30
	106	ENSMUSG00000025937	1.73991	1.33989	0.720016	9.78649e-07	0.00325883	0.0813907	0.000248438	0.0723531	0.321701	Lactb2
	106	ENSMUSG00000035275	-3.32593	-6.8076	-6.27229	0.00128651	3.56371e-07	1.05894e-06	0.032682	8.56212e-05	0.000268821	Raver2
	107	ENSMUSG00000036591	0.840609	1.5969	0.364845	0.000505844	2.23244e-07	0.188608	0.0189843	5.61426e-05	0.516201	Arhgap21
	107	ENSMUSG00000074622	7.30313	2.5374	7.55185	1.04345e-06	0.198811	6.07068e-05	0.000260868	0.550983	0.0054271	Mafb
	107	ENSMUSG00000004988	2.67256	3.0009	3.19398	1.10205e-06	7.55188e-05	1.10279e-06	0.00026959	0.00549226	0.000277336	Fxyd4
	108	ENSMUSG00000001025	-3.16596	-0.671393	-4.75135	0.000256628	0.440268	1.21627e-06	0.0130788	0.7924	0.000303043	S100a6
	108	ENSMUSG00000070691	0.675961	6.80073	1.08021	0.410392	2.57303e-07	0.251938	0.712225	6.41091e-05	0.595151	Runx3
	108	ENSMUSG00000030228	8.81109	9.28282	8.6615	1.047e-06	0.000485959	0.000227604	0.000260868	0.0209852	0.0125247	Pik3c2g
	109	ENSMUSG00000033111	-9.86352	-8.7957	-8.38749	1.07711e-06	4.72391e-06	6.46588e-06	0.000265908	0.000669031	0.00106953	3830406C13Rik
	109	ENSMUSG00000071552	2.69498	11.4246	3.29315	0.0247451	2.69629e-07	0.0274805	0.168873	6.65636e-05	0.17383	Tigit
	111	ENSMUSG00000100750	-3.32612	-2.35097	-2.67767	1.15232e-06	0.000856551	0.000106605	0.000279348	0.0311052	0.00767013	Gm29084
	111	ENSMUSG00000023826	0.519541	3.97862	3.11541	0.351116	3.5094e-07	3.43941e-06	0.677841	8.50761e-05	0.000657611	Park2
	112	ENSMUSG00000026615	0.512106	3.0784	3.12292	0.343303	2.15273e-05	1.73865e-06	0.672763	0.00207635	0.000417726	Eprs
	112	ENSMUSG00000092167	4.85742	2.183	2.23411	1.26836e-06	0.214347	0.159459	0.000304734	0.569997	0.470079	Gm3696
	113	ENSMUSG00000026798	5.19312	3.33658	2.44705	1.34493e-06	0.0204454	0.0509921	0.000320272	0.16799	0.24794	Coq4
	113	ENSMUSG00000097979	0.903193	1.65713	1.99408	0.0122307	0.000330869	1.81167e-06	0.123846	0.015727	0.000428907	Gm4691
	114	ENSMUSG00000022995	0.959638	2.49332	2.25247	0.0164224	2.38431e-06	1.81706e-06	0.138966	0.000395133	0.000428907	Enah
	114	ENSMUSG00000066116	2.2411	1.70229	1.25691	1.42422e-06	0.00392248	0.018414	0.000336179	0.0814315	0.142565	Gm10154
	114	ENSMUSG00000086420	2.31641	5.10658	1.17547	0.000804342	4.17251e-07	0.151024	0.0245177	9.84896e-05	0.455954	Gm8865
	115	ENSMUSG00000097803	4.66234	3.62141	4.79227	1.47341e-06	0.00986043	7.9055e-05	0.000342641	0.12732	0.00644634	Rpl31-ps16
	116	ENSMUSG00000054702	1.01575	4.05339	1.54577	0.0712026	4.31318e-07	0.0184431	0.280937	9.98763e-05	0.142619	Ap1s3
	116	ENSMUSG00000027778	3.36774	2.66979	5.98193	0.000225034	0.0282202	1.87349e-06	0.0123861	0.19152	0.000434601	Ift80
	116	ENSMUSG00000039958	-9.12343	-8.72007	-7.91142	1.47706e-06	3.28966e-06	7.18387e-06	0.000342641	0.000508744	0.00115755	Mettl20
	117	ENSMUSG00000100033	1.59508	1.50719	1.96653	4.557e-06	0.000772358	1.96288e-06	0.000828542	0.0290855	0.000443466	Gm8337
	117	ENSMUSG00000003545	-4.04483	-0.0120276	-2.51732	1.59007e-06	0.98804	0.00187397	0.000365702	1	0.0499273	Fosb
	118	ENSMUSG00000020962	-3.1288	-5.06364	-3.14356	0.000256192	4.49325e-07	0.000441296	0.0130788	0.000102465	0.0196278	Gtf2a1
	118	ENSMUSG00000021190	2.12679	1.80672	7.68576	0.0512884	0.204163	1.97147e-06	0.237665	0.557716	0.000443466	Lgmn
	118	ENSMUSG00000033581	7.92105	8.51935	8.25575	1.71654e-06	0.000144026	7.66255e-05	0.000390312	0.00886862	0.00630555	Igf2bp2
	119	ENSMUSG00000025812	-0.790485	8.99666	-0.486692	0.499207	5.31078e-07	0.701764	0.789082	0.000120091	0.999303	Pard3
	119	ENSMUSG00000091563	4.89036	2.47994	2.19049	1.72608e-06	0.118148	0.124366	0.000390312	0.409489	0.409215	Gm8108
	120	ENSMUSG00000048520	-4.08765	-3.44276	-0.788251	1.77771e-06	7.84292e-05	0.276106	0.000398636	0.00562787	0.618233	Fbxl13
	120	ENSMUSG00000038871	-9.64502	-8.94084	-10.5435	3.92869e-06	1.0502e-05	1.97763e-06	0.000744487	0.0012553	0.000443466	Bpgm
	121	ENSMUSG00000102719	-1.93398	-1.18598	-4.18845	0.00928768	0.14237	2.01362e-06	0.10956	0.4564	0.00044598	Gm37760
	121	ENSMUSG00000047412	-3.90113	-1.34662	-1.66166	1.83338e-06	0.088774	0.0295946	0.000407723	0.35022	0.181542	Zbtb44
	122	ENSMUSG00000025936	10.0662	1.54465	1.73042	2.06189e-06	0.567713	0.485673	0.000454781	0.910654	0.822733	Gm4956
	122	ENSMUSG00000026409	-2.94748	-5.05091	0.145926	0.000537038	5.53953e-07	0.85608	0.0196363	0.000122183	1	Pfkfb2
	123	ENSMUSG00000052062	-2.25958	-1.24092	-1.55982	2.10359e-06	0.0148578	0.00147448	0.000460208	0.146289	0.0434101	Pard3b
	123	ENSMUSG00000014245	-5.46871	-5.47496	-6.08245	6.38995e-06	1.39102e-05	2.04566e-06	0.00105489	0.00154037	0.000447534	Pigl
	124	ENSMUSG00000102037	-2.20409	4.08036	2.39677	0.000927671	6.0546e-07	0.00044972	0.0267447	0.00013139	0.0198711	Bcl2a1a
	124	ENSMUSG00000083899	2.02601	2.62367	1.95482	2.14744e-06	5.30661e-06	0.000125763	0.000466011	0.000736059	0.00867732	Gm12346
	125	ENSMUSG00000026173	0.3202	2.55277	-0.553414	0.412374	6.19713e-07	0.214734	0.713835	0.000133407	0.554942	Plcd4
	125	ENSMUSG00000035606	7.01115	7.41576	7.41576	2.31069e-06	0.000253397	2.1889e-05	0.000497428	0.0131128	0.00261783	Ky
	126	ENSMUSG00000037736	-0.286533	2.45572	2.78263	0.578332	0.000155594	2.25839e-06	0.849085	0.00924253	0.00048231	Limch1
	126	ENSMUSG00000075703	-0.790414	-1.89917	-1.17456	0.0146877	6.40323e-07	0.00102434	0.132176	0.00013675	0.0344253	Ept1
	127	ENSMUSG00000006301	1.23712	2.40459	1.95005	0.000580324	6.67509e-07	4.7212e-06	0.0202613	0.000141433	0.000852635	Tmbim1
	127	ENSMUSG00000024109	5.3844	6.73015	7.26627	7.90985e-06	0.000151475	2.40163e-06	0.00125309	0.00917921	0.000508862	Nrxn1
	128	ENSMUSG00000047793	5.41686	7.70684	7.57361	1.09742e-05	2.61783e-05	2.61939e-06	0.00155424	0.00241244	0.00054748	Sned1
	128	ENSMUSG00000065767	-3.25129	2.7203	0.165652	2.64137e-06	0.000264005	0.797407	0.000555285	0.0134803	1	Gm23849
	128	ENSMUSG00000038679	1.43054	6.278	4.2167	0.0706228	7.11147e-07	3.71015e-05	0.279839	0.000149502	0.00385469	Trps1
	129	ENSMUSG00000025915	-3.83705	-6.26833	-0.863798	0.00029686	7.30565e-07	0.357534	0.0141134	0.000152393	0.690113	Sgk3
	130	ENSMUSG00000089822	6.55933	6.80347	6.51663	2.74678e-06	0.00085161	0.000313179	0.000567664	0.0310435	0.0155486	Gm15759
	130	ENSMUSG00000060467	-0.319717	-0.346868	-1.39032	0.247281	0.298134	2.79309e-06	0.552207	0.668365	0.000573003	Gm10080
	131	ENSMUSG00000025647	-0.954985	-2.01966	-1.3014	0.00613416	7.86008e-07	0.000685477	0.0883016	0.000161456	0.0266169	Shisa5
	131	ENSMUSG00000052949	0.615721	1.70182	1.92063	0.0798032	0.000138636	2.8073e-06	0.298345	0.00867573	0.000573003	Rnf157
	131	ENSMUSG00000024165	2.12169	-2.51758	0.768355	2.76353e-06	1.75093e-05	0.143772	0.000567664	0.00181001	0.443156	Hn1l
	132	ENSMUSG00000026456	-6.06231	-6.6094	0.0459188	2.86236e-06	1.59707e-06	0.964996	0.00058351	0.000288426	1	Cyb5r1
	132	ENSMUSG00000088609	0.920705	3.28501	1.77021	0.0598479	8.27427e-07	0.0017895	0.255992	0.000168676	0.0483471	Gm24187
	133	ENSMUSG00000107663	5.74964	5.74964	5.74964	2.90384e-06	0.00181459	0.000286032	0.000587515	0.0487356	0.0146328	RP24-114M8.4
	133	ENSMUSG00000038260	-0.621925	-1.84985	-0.782489	0.0506016	8.4323e-07	0.0255724	0.236027	0.000170605	0.166738	Trpm4
	134	ENSMUSG00000048521	-0.147639	5.49445	0.21737	0.845568	8.55901e-07	0.796315	0.999841	0.000171876	1	Cxcr6
	134	ENSMUSG00000072761	8.31853	-0.171184	-0.0191221	2.97589e-06	0.943869	0.993297	0.000593457	1	1	Gm6712
	135	ENSMUSG00000104710	5.77267	-2.08281	6.81806	2.97732e-06	0.16278	2.49551e-05	0.000593457	0.494635	0.00288205	RP24-349N15.2
	135	ENSMUSG00000058427	-4.18378	6.57129	6.57129	0.0127501	5.91879e-05	3.00852e-06	0.125515	0.00452468	0.000599676	Cxcl2
	136	ENSMUSG00000105195	0.207917	1.0413	-3.52353	0.712153	0.129591	3.28525e-06	0.931751	0.432864	0.00065002	RP24-503L4.2
	136	ENSMUSG00000021732	3.65971	3.4495	4.2087	3.04186e-06	0.00191147	4.42567e-06	0.000599148	0.0504768	0.000804664	Fgf10
	137	ENSMUSG00000085234	-0.124453	5.88354	1.72805	0.877443	9.20484e-07	0.0576723	1	0.000180798	0.265799	Gm15614
	137	ENSMUSG00000055629	5.37339	5.37339	5.37339	3.0504e-06	0.001847	0.000288038	0.000599148	0.0492575	0.0147074	B4galnt4
	138	ENSMUSG00000063254	3.35812	3.3856	3.04115	3.59813e-06	0.000880002	0.00225466	0.000701609	0.0317001	0.055306	B230325K18Rik
	138	ENSMUSG00000018102	1.90256	10.1398	1.17704	0.13336	9.94051e-07	0.428838	0.403846	0.000193833	0.766344	Hist1h2bc
	138	ENSMUSG00000083405	-1.59396	-1.93054	-2.10377	0.000124249	3.90859e-05	3.36083e-06	0.00911012	0.00332836	0.000655337	Gm15725
	139	ENSMUSG00000099058	5.88161	-1.38228	0.124048	3.706e-06	0.50712	0.948381	0.000717445	0.861225	1	Mir6943
	139	ENSMUSG00000097142	-0.0378051	9.69354	2.4364	0.976773	1.04207e-06	0.103924	1	0.000200294	0.370947	Gm26778
	139	ENSMUSG00000063628	-1.90928	0.781383	-2.06666	4.49013e-06	0.107481	3.38933e-06	0.000827567	0.390996	0.00065614	Gm7665
	140	ENSMUSG00000102839	-2.77045	-1.44274	-2.40821	3.81335e-06	0.0207478	0.000100316	0.000731334	0.169015	0.00749832	Gm37385
	140	ENSMUSG00000107260	-0.0378051	9.69354	2.4364	0.976773	1.04207e-06	0.103924	1	0.000200294	0.370947	AC102815.1
	141	ENSMUSG00000054934	-2.59336	0.61847	-1.2096	3.8321e-06	0.29897	0.0307345	0.000731334	0.668365	0.18606	Kcnmb4
	141	ENSMUSG00000097703	0.923199	2.52495	1.40839	0.0155917	1.10818e-06	0.00151541	0.135603	0.00021149	0.0438216	Gm26623
	142	ENSMUSG00000034765	-0.771131	5.04016	0.976294	0.299046	1.19734e-06	0.223883	0.62072	0.000226896	0.567857	Dusp5
	143	ENSMUSG00000036155	0.44817	2.21988	0.0795029	0.206568	1.21528e-06	0.843828	0.503628	0.000228684	1	Mgat5
	143	ENSMUSG00000097122	2.7878	3.6248	1.44383	4.2528e-06	2.059e-05	0.0422757	0.00080027	0.00202883	0.222617	Gm26624
	143	ENSMUSG00000022508	0.078615	3.432	6.19158	0.946465	0.0257698	3.6469e-06	1	0.183553	0.000686255	Bcl6
	144	ENSMUSG00000066278	0.188523	3.40868	2.13673	0.717902	1.23841e-06	0.000393649	0.93529	0.000230722	0.0183265	Vps37b
	144	ENSMUSG00000091955	-0.501411	-0.706165	-1.00816	0.0104344	0.00207071	3.81955e-06	0.115649	0.0536292	0.000713751	Gm9844
	144	ENSMUSG00000081375	-3.4115	-2.41945	-1.30363	4.30022e-06	0.00148302	0.0621133	0.000803574	0.0430955	0.274541	Gm14686
	145	ENSMUSG00000027719	-4.15739	2.03353	0.576628	4.44501e-06	0.0227072	0.468281	0.000824902	0.174136	0.806136	Adad1
	145	ENSMUSG00000020823	0.113178	-3.28596	-5.3397	0.896413	0.0021183	3.98987e-06	1	0.0545184	0.000740438	Sec14l1
	146	ENSMUSG00000105145	0.790352	1.14016	1.86955	0.0220772	0.00864843	4.15314e-06	0.159227	0.121711	0.000765059	AC157822.1
	147	ENSMUSG00000027652	-6.01065	-5.04396	-5.31388	4.53494e-06	9.82416e-05	3.89669e-05	0.000828542	0.00667571	0.00400214	Ralgapb
	147	ENSMUSG00000030365	0	-9.20466	-7.41329	1	1.36662e-06	9.62507e-06	1	0.000250166	0.0014256	Clec2i
	147	ENSMUSG00000071650	-7.78179	-9.62768	-8.57472	8.15378e-06	1.49003e-06	4.17941e-06	0.00126545	0.000270913	0.000765059	Ganab
	149	ENSMUSG00000099478	4.0229	2.03223	2.46752	4.60683e-06	0.0835879	0.0211783	0.000831981	0.337244	0.151503	Gm28370
	150	ENSMUSG00000038331	2.11886	8.35226	6.79998	0.0700423	1.69398e-06	3.16972e-05	0.278647	0.000303888	0.00346825	Satb2
	150	ENSMUSG00000037572	-0.177581	-1.06247	6.50432	0.873244	0.424079	4.77304e-06	1	0.77675	0.000856252	Wdhd1
	150	ENSMUSG00000037341	3.0497	-2.1619	-0.807793	4.69504e-06	0.0149243	0.320416	0.000842259	0.146569	0.656573	Slc9a7
	151	ENSMUSG00000101262	1.43687	1.2716	1.85419	2.7695e-05	0.0036455	4.82191e-06	0.00311818	0.0780403	0.00085929	Gm8326
	151	ENSMUSG00000089999	0.321591	1.52221	0.357106	0.187287	1.7384e-06	0.195365	0.474014	0.000309793	0.526161	Gm6485
	152	ENSMUSG00000049608	6.78526	6.5658	6.78526	4.88749e-06	0.00747829	0.000425448	0.000865247	0.11532	0.0191331	Gpr55
	152	ENSMUSG00000105392	4.01369	8.37763	8.37763	0.00755158	8.30314e-05	5.11394e-06	0.0991269	0.00585285	0.000905336	RP24-223N5.1
	152	ENSMUSG00000060477	-0.325137	7.82317	-0.536026	0.786631	1.87982e-06	0.688333	0.972906	0.000332766	0.989291	Irak2
	153	ENSMUSG00000092274	-0.532152	7.65738	-0.222701	0.605367	1.90144e-06	0.843593	0.868317	0.000332766	1	Neat1
	154	ENSMUSG00000017009	-2.59214	5.88723	5.88723	0.0812962	9.59669e-05	5.55205e-06	0.300991	0.00656267	0.00097013	Sdc4
	154	ENSMUSG00000105102	7.42499	6.94098	7.06416	5.38551e-06	0.00505289	0.00113828	0.00094103	0.0957191	0.0368592	RP24-481E4.4
	155	ENSMUSG00000106106	-0.534873	0.879547	-1.03305	0.00883205	0.000276731	5.69657e-06	0.10694	0.0139448	0.000988962	Rn18s-rs5
	156	ENSMUSG00000067780	0.951487	1.22433	1.40095	0.000376187	0.000285966	5.81136e-06	0.0159811	0.0141194	0.00100242	Pi15
	156	ENSMUSG00000035042	-0.244078	10.3968	0.294336	0.862088	2.06801e-06	0.849752	1	0.000355295	1	Ccl5
	156	ENSMUSG00000023944	1.76234	1.32821	1.59946	5.53209e-06	0.00751993	0.000480362	0.000952377	0.11574	0.0208149	Hsp90ab1
	157	ENSMUSG00000026489	1.85306	11.1876	11.1876	0.281286	9.17129e-05	6.23182e-06	0.59741	0.00632795	0.0010665	Adck3
	157	ENSMUSG00000005374	7.40591	2.24779	3.21552	5.55662e-06	0.252946	0.0806597	0.000952377	0.613036	0.319907	Tbl2
	157	ENSMUSG00000004612	-0.220614	10.8588	-0.850985	0.877896	2.07296e-06	0.598533	1	0.000355295	0.922923	Nkg7
	158	ENSMUSG00000026930	-1.89177	0.17116	-0.74127	5.74279e-06	0.706853	0.0841287	0.000978055	1	0.32828	Gpsm1
	158	ENSMUSG00000087381	1.07024	4.74422	1.53058	0.11503	2.22986e-06	0.0536611	0.372286	0.000379308	0.254847	Gm16008
	158	ENSMUSG00000024339	-5.55349	-5.04305	-6.47839	3.13823e-05	0.000181117	6.26211e-06	0.00338986	0.0103475	0.0010665	Tap2
	159	ENSMUSG00000033488	2.82191	3.3008	2.17675	5.87245e-06	0.000106202	0.00341792	0.000993847	0.00705627	0.0692045	BC026585
	159	ENSMUSG00000100053	0.915618	1.21625	1.36877	0.000496141	0.00024183	6.37698e-06	0.0187932	0.0126603	0.00106953	Gm28154
	159	ENSMUSG00000003279	1.96337	9.31552	6.77841	0.0777463	2.24126e-06	2.46779e-05	0.293831	0.000379308	0.00288043	Dlgap1
	160	ENSMUSG00000089855	0.945767	1.63217	0.45838	0.000324146	2.26883e-06	0.124802	0.0146842	0.000381575	0.410099	Gm15662
	161	ENSMUSG00000026478	1.42287	9.01213	2.65542	0.182936	2.37637e-06	0.0404146	0.468329	0.000395133	0.215991	Lamc1
	161	ENSMUSG00000089984	-6.95012	-0.441642	-0.418778	6.18013e-06	0.593034	0.592161	0.00102738	0.931813	0.918368	Fbxo24
	161	ENSMUSG00000019876	2.02897	-1.85842	3.90836	0.00303894	0.0331482	6.44206e-06	0.0564353	0.20643	0.00106953	Pkib
	163	ENSMUSG00000004110	0.292352	-1.88521	0.202309	0.379201	2.3935e-06	0.588046	0.6959	0.000395133	0.915301	Cacna1e
	163	ENSMUSG00000020859	0.694844	2.49034	2.21719	0.0959886	5.54512e-06	6.47861e-06	0.334018	0.000757429	0.00106953	Spag9
	164	ENSMUSG00000049122	4.26596	3.92928	4.62226	6.52698e-06	0.00406268	5.9754e-05	0.00107094	0.0831984	0.00539571	Frmd3
	164	ENSMUSG00000053519	-0.758632	3.9891	1.24116	0.234136	2.47275e-06	0.0724394	0.539001	0.000405727	0.299671	Kcnip1
	164	ENSMUSG00000073403	1.13964	1.85085	3.1042	0.0452323	0.0123194	6.69981e-06	0.22403	0.136289	0.0010993	Gm10499
	165	ENSMUSG00000027015	2.24772	1.88421	2.27608	6.72357e-06	0.0036507	0.000113536	0.00109651	0.0780896	0.00806107	Cybrd1
	165	ENSMUSG00000103823	1.27142	1.26809	1.64996	4.91151e-05	0.00154485	7.13278e-06	0.00467798	0.0442135	0.00115755	Gm7899
	166	ENSMUSG00000107225	6.20685	6.62986	4.98438	6.93694e-06	0.000886	0.00462093	0.00112449	0.0318735	0.0821941	RP23-376H8.2
	166	ENSMUSG00000051864	0.254239	3.71736	-0.617822	0.659503	2.55152e-06	0.348123	0.903664	0.000413608	0.680096	Tbc1d22a
	167	ENSMUSG00000048534	7.90809	7.90809	0.311454	7.10131e-06	0.00289968	0.893189	0.00114425	0.0675562	1	Amica1
	167	ENSMUSG00000020546	-0.276152	6.67512	3.86672	0.768627	2.86066e-06	0.000607864	0.96303	0.000460943	0.0242326	Stxbp4
	168	ENSMUSG00000083483	-0.256263	-0.0866795	-1.47743	0.37747	0.801406	7.58185e-06	0.6959	1	0.0012144	Gm14044
	168	ENSMUSG00000022748	0.963023	1.37684	0.467629	3.33025e-05	2.87957e-06	0.0803447	0.00351426	0.000461229	0.319218	Cmss1
	169	ENSMUSG00000107588	8.29819	4.53548	7.74795	7.92273e-06	0.111383	0.00364803	0.00125309	0.395044	0.0719684	RP24-124B23.17
	169	ENSMUSG00000096214	-0.579251	3.8675	3.92569	0.457923	0.000103739	7.64306e-06	0.752045	0.00694406	0.00121696	Gm22634
	169	ENSMUSG00000098557	0.320876	8.09473	2.51512	0.755531	2.90471e-06	0.0376418	0.955733	0.000462501	0.207519	Kctd12
	170	ENSMUSG00000087691	-0.763919	-6.34224	-0.620591	0.243784	2.99958e-06	0.376484	0.548108	0.000474799	0.711185	Gm15674
	170	ENSMUSG00000102972	1.2627	1.25937	1.64122	5.49087e-05	0.00165053	7.85203e-06	0.00510681	0.0457405	0.00124288	Gm37348
	170	ENSMUSG00000097861	2.95897	1.39467	0.821598	7.93051e-06	0.100449	0.287346	0.00125309	0.375515	0.628205	Gm26858
	171	ENSMUSG00000107799	4.45425	5.7629	6.00034	1.63514e-05	0.000143352	7.92141e-06	0.0020853	0.00886862	0.00124653	RP23-265P8.3
	171	ENSMUSG00000035901	0.182082	8.60214	1.44718	0.868785	3.16268e-06	0.24758	1	0.000497687	0.592927	Dennd5a
	171	ENSMUSG00000050855	5.06309	7.11156	2.76907	7.96305e-06	2.12979e-05	0.0372905	0.00125309	0.00207635	0.206514	Zfp940
	172	ENSMUSG00000090841	-0.568951	-0.513866	-1.63311	0.0778686	0.171953	8.15434e-06	0.294162	0.510997	0.00127573	Myl6
	172	ENSMUSG00000065147	0.52781	1.37613	0.0692631	0.0251531	3.19201e-06	0.796671	0.170404	0.000499383	1	Snora31
	173	ENSMUSG00000068394	8.11344	0.521069	1.27089	8.16939e-06	0.838104	0.593282	0.00126545	1	0.91925	Cep152
	173	ENSMUSG00000074149	-2.03083	3.59163	1.02922	0.00141625	3.2648e-06	0.10851	0.0346768	0.000507819	0.380197	Gm10634
	174	ENSMUSG00000040183	2.14834	6.57819	6.64266	0.0496094	0.000104282	8.54407e-06	0.233667	0.00696312	0.00132133	Ankrd6
	175	ENSMUSG00000090751	7.59995	7.4356	7.07291	8.24523e-06	0.00375273	0.00198714	0.00126776	0.0789842	0.0517138	Vmn2r63
	175	ENSMUSG00000082271	-0.423353	0.0459902	-1.54162	0.183218	0.910475	9.01495e-06	0.468695	1	0.00137373	Gm12217
	175	ENSMUSG00000043336	0.983526	1.3634	0.491115	2.20901e-05	3.51054e-06	0.0661133	0.00261414	0.000538566	0.284063	Filip1l
	176	ENSMUSG00000041954	1.08068	4.71201	1.50437	0.116804	3.52252e-06	0.0615334	0.375158	0.000538566	0.27328	Tnfrsf18
	176	ENSMUSG00000046442	-4.00312	-1.16489	-0.116218	8.29185e-06	0.151443	0.870332	0.00126776	0.473528	1	Ppm1e
	176	ENSMUSG00000082380	-0.423353	0.0459902	-1.54162	0.183218	0.910475	9.01495e-06	0.468695	1	0.00137373	Gm12218
	177	ENSMUSG00000009292	0.468553	2.04081	1.20003	0.172788	3.69313e-06	0.00224395	0.461999	0.000561461	0.0552698	Trpm2
	177	ENSMUSG00000047407	0.122378	1.21767	5.40955	0.895225	0.286295	9.0404e-06	1	0.652598	0.00137373	Tgif1
	178	ENSMUSG00000026683	5.11019	5.31831	-1.11518	9.17374e-06	0.00136862	0.438065	0.00138446	0.0406491	0.774337	Nuf2
	178	ENSMUSG00000063873	1.22913	2.27483	1.76476	0.000875506	3.76451e-06	5.20846e-05	0.0256969	0.000569097	0.00493502	Slc24a3
	178	ENSMUSG00000048429	-6.27533	-4.13194	-8.84701	9.73583e-05	0.00120133	9.08708e-06	0.00761574	0.0372856	0.00137373	1810026J23Rik
	179	ENSMUSG00000102055	-2.36335	-5.95175	0.478341	0.0140612	3.96645e-06	0.567339	0.130573	0.000594737	0.89724	Gm28913
	179	ENSMUSG00000038456	2.96153	3.04314	2.3174	9.20951e-06	0.0010932	0.00576321	0.00138446	0.0352087	0.090269	Dennd2a
	180	ENSMUSG00000042622	-6.98166	0	-7.95233	2.21978e-05	1	9.4142e-06	0.00261414	1	0.00140737	Maff
	180	ENSMUSG00000024431	-0.678635	4.16626	0.776322	0.312139	3.97832e-06	0.286286	0.635653	0.000594737	0.627538	Nr3c1
	181	ENSMUSG00000038349	-2.43093	-0.630632	-1.99929	9.71832e-06	0.274732	0.00044634	0.00144481	0.637803	0.0197868	Plcl1
	181	ENSMUSG00000042569	-2.51727	-5.11546	-4.41707	0.00565904	4.15514e-06	2.78623e-05	0.0838541	0.000617738	0.00315019	Dhrs7b
	182	ENSMUSG00000005886	0.60068	2.96431	2.15122	0.213248	4.38646e-06	0.000142553	0.512805	0.000648545	0.00911151	Ncoa2
	182	ENSMUSG00000082896	1.95892	2.55002	1.73166	9.98217e-06	1.87215e-05	0.000988605	0.00147588	0.00190014	0.033679	Gm5844
	182	ENSMUSG00000035239	-4.73388	-4.1249	-5.97633	0.000116509	0.000921497	9.64211e-06	0.00869623	0.032434	0.0014256	Neu3
	183	ENSMUSG00000062209	-3.07666	1.04746	0.154385	1.02095e-05	0.14274	0.820177	0.00150124	0.457261	1	Erbb4
	183	ENSMUSG00000105408	-1.50968	-1.59185	-2.88078	0.00852178	0.0136577	9.70172e-06	0.105449	0.141625	0.00142658	RP23-286M3.4
	183	ENSMUSG00000000902	-0.854266	-3.99829	-3.09984	0.210836	4.4363e-06	0.000142108	0.509549	0.00065233	0.00910472	Smarcb1
	184	ENSMUSG00000106688	5.48288	5.16186	5.07229	1.03973e-05	0.0140497	0.00691479	0.00152031	0.143414	0.0962624	RP24-294K15.4
	184	ENSMUSG00000091028	1.27515	3.97499	2.81919	0.0424525	4.53516e-06	0.000166	0.216683	0.000663243	0.0100833	Gm10722
	184	ENSMUSG00000042302	0.577456	2.16942	2.23308	0.18051	9.87338e-05	1.03499e-05	0.465536	0.00669226	0.00150629	Ehbp1
	185	ENSMUSG00000026490	0.517505	1.38689	2.09252	0.203411	0.00854906	1.04079e-05	0.499596	0.121032	0.00150629	Cdc42bpa
	185	ENSMUSG00000106053	-1.81062	0.0054591	-0.654739	1.04628e-05	0.993871	0.124649	0.00152031	1	0.409748	RP23-324D2.1
	185	ENSMUSG00000044519	0.672017	4.09455	1.61433	0.288213	4.6047e-06	0.027368	0.606516	0.000668494	0.173356	Zfp488
	186	ENSMUSG00000107043	5.46552	5.14449	5.05489	1.05086e-05	0.0141335	0.00697129	0.00152031	0.143414	0.0965965	RP24-294K15.5
	186	ENSMUSG00000024675	0.61312	-3.95379	-3.91678	0.355013	1.40123e-05	1.04117e-05	0.682535	0.00154487	0.00150629	Ms4a4c
	187	ENSMUSG00000097121	-0.93906	-4.8171	-1.88208	0.169476	4.6456e-06	0.019661	0.458012	0.000668494	0.146351	D130020L05Rik
	187	ENSMUSG00000071516	0.115656	0.217382	-2.37242	0.796161	0.687118	1.05679e-05	0.977456	1	0.00152071	Hist1h2ai
	187	ENSMUSG00000094370	4.50447	1.11916	3.28148	1.0681e-05	0.409339	0.0105744	0.00152963	0.763174	0.113591	Gm3373
	188	ENSMUSG00000026617	0.259078	3.70662	4.50155	0.748146	0.000794379	1.09486e-05	0.952317	0.0295601	0.0015671	Bpnt1
	188	ENSMUSG00000107029	4.90689	0.510697	0.383909	1.06868e-05	0.726363	0.77711	0.00152963	1	1	RP23-423A22.3
	189	ENSMUSG00000101795	-0.541879	-1.53222	-0.856221	0.0579951	4.70509e-06	0.00655897	0.252468	0.000669031	0.0949632	Gm5835
	189	ENSMUSG00000104037	3.43902	3.43902	3.43902	1.08695e-05	0.0030267	0.000500107	0.00154755	0.069324	0.0213492	Gm37776
	189	ENSMUSG00000034271	1.44407	8.30492	8.30492	0.347709	0.000148485	1.10546e-05	0.673944	0.00910157	0.00157391	Jdp2
	191	ENSMUSG00000013275	1.11066	9.95772	9.95772	0.514841	0.000158046	1.25021e-05	0.801403	0.00934694	0.00175981	Slc41a1
	191	ENSMUSG00000028337	-3.78133	2.27491	-2.35318	1.10421e-05	0.0100166	0.00475138	0.00155566	0.127864	0.0834018	Coro2a
	191	ENSMUSG00000092974	1.08283	2.56831	1.14632	0.0096083	4.91407e-06	0.0167301	0.111392	0.000690634	0.136693	Gm25072
	192	ENSMUSG00000026058	-0.274425	2.28815	-0.0670764	0.48686	4.92779e-06	0.877876	0.778195	0.000690634	1	Khdrbs2
	192	ENSMUSG00000039748	-4.48525	0.840066	0.134014	1.1306e-05	0.335139	0.874375	0.00158093	0.70012	1	Exo1
	193	ENSMUSG00000038997	6.28001	6.28001	6.28001	1.1339e-05	0.00350118	0.000697055	0.00158093	0.0764098	0.0269111	Asb17
	193	ENSMUSG00000060591	2.45997	8.32267	1.41632	0.0178794	5.0997e-06	0.246757	0.144288	0.000711025	0.592123	Ifitm2
	194	ENSMUSG00000026575	1.52527	1.18844	4.88681	0.0727546	0.272379	1.38372e-05	0.283117	0.635686	0.00191836	Nme7
	194	ENSMUSG00000051354	-5.63795	0	0	1.1823e-05	1	1	0.00163993	1	1	Samd3
	195	ENSMUSG00000101628	2.18363	1.26209	2.38357	1.18919e-05	0.0479998	7.53541e-05	0.00164102	0.245556	0.00622306	Gm28177
	195	ENSMUSG00000051236	0.316397	0.961085	0.984649	0.112553	9.63341e-05	1.39534e-05	0.36808	0.00656267	0.00191836	Msrb3
	195	ENSMUSG00000061080	1.01379	7.19359	5.08389	0.313328	5.36386e-06	0.000117426	0.637387	0.000740185	0.00827178	Lsamp
	196	ENSMUSG00000042751	-0.163129	5.38861	0.277245	0.843813	5.50071e-06	0.762879	0.999195	0.000755197	1	Nmnat2
	196	ENSMUSG00000050270	-3.36872	0.623423	0.876216	1.22756e-05	0.404905	0.195038	0.00168533	0.758798	0.525669	Tmem220
	197	ENSMUSG00000009145	3.54597	3.54597	2.97975	1.23433e-05	0.00326885	0.0181379	0.00168602	0.0725157	0.141799	Dqx1
	197	ENSMUSG00000091971	6.23648	11.1465	11.1465	0.00161399	0.000169858	1.40443e-05	0.0376677	0.00988948	0.00191836	Hspa1a
	198	ENSMUSG00000026470	0.829015	0.319401	3.15354	0.163924	0.663941	1.43246e-05	0.452951	0.985746	0.00194677	Stx6
	198	ENSMUSG00000003153	0.693556	5.15944	2.52608	0.364782	5.59565e-06	0.00538645	0.690679	0.000760472	0.0878067	Slc2a3
	198	ENSMUSG00000033965	2.172	2.45866	1.64134	1.24783e-05	0.000273202	0.00495784	0.00169585	0.0138448	0.084812	Slc16a2
	199	ENSMUSG00000040928	8.14376	-0.36459	1.81172	1.32084e-05	0.87083	0.394276	0.00178606	1	0.73153	S100pbp
	199	ENSMUSG00000072244	1.51207	2.87911	1.8227	0.00105515	5.6285e-06	0.00080475	0.0287725	0.000761093	0.029543	Trim6
	199	ENSMUSG00000032554	4.49577	12.0826	11.1484	0.00562529	9.98215e-06	1.44003e-05	0.0835842	0.00120995	0.00194723	Trf
	200	ENSMUSG00000080615	-7.27323	-5.43127	-6.3297	1.37164e-05	0.000155206	4.89687e-05	0.00184547	0.00923988	0.00475704	Snord99
	200	ENSMUSG00000063801	0.321526	-0.312332	8.10263	0.839778	0.871174	1.46992e-05	0.997042	1	0.0019777	Ap3s2
	201	ENSMUSG00000027087	0.821784	6.22855	1.83469	0.346111	5.81421e-06	0.0719893	0.673944	0.000778381	0.298806	Itgav
	201	ENSMUSG00000020388	-5.563	-10.3468	-10.9371	0.000817941	2.54638e-05	1.48425e-05	0.0247049	0.00235466	0.00198704	Pdlim4
	202	ENSMUSG00000086438	5.37119	5.15072	5.37119	1.41889e-05	0.0127717	0.000757109	0.00189014	0.138132	0.028454	Asb17os
	202	ENSMUSG00000023284	0.946283	1.68563	5.62057	0.336089	0.180811	1.49571e-05	0.665369	0.525907	0.00199081	Zfp605
	203	ENSMUSG00000085335	-0.459312	7.69311	-0.328719	0.697239	6.05049e-06	0.80041	0.924891	0.000802033	1	Gm13684
	203	ENSMUSG00000036819	5.60711	-1.61531	5.12679	1.43344e-05	0.312902	0.00174631	0.00190012	0.682968	0.0477685	Jmjd4
	204	ENSMUSG00000039633	-6.03584	-0.709376	0.593916	1.48244e-05	0.347498	0.292148	0.00195544	0.70405	0.633626	Lonrf1
	204	ENSMUSG00000050345	-7.43738	-6.79941	-8.49224	3.5117e-05	8.86065e-05	1.51122e-05	0.00366297	0.00619302	0.0019934	4930486L24Rik
	205	ENSMUSG00000032666	3.4141	1.43913	1.72685	1.51895e-05	0.152323	0.0621995	0.00199383	0.475471	0.274805	1700025G04Rik
	205	ENSMUSG00000098754	0.18028	7.14808	5.46972	0.858625	6.65289e-06	3.66573e-05	1	0.000873281	0.00385279	Gm28045
	205	ENSMUSG00000107478	-2.37618	-2.73047	-3.54317	0.00121579	0.000787894	1.54907e-05	0.0314573	0.0294671	0.00203337	Atn1
	206	ENSMUSG00000096385	1.29251	3.96583	2.82588	0.0433796	6.88207e-06	0.000210779	0.219377	0.000898979	0.0119913	Gm11168
	206	ENSMUSG00000038013	-3.45177	-3.07479	-3.87702	4.43374e-05	0.000528223	1.61147e-05	0.0043945	0.0224195	0.002105	Wipf2
	206	ENSMUSG00000052921	3.25026	3.87898	3.66097	1.54385e-05	0.000188031	6.58724e-05	0.00201668	0.0106369	0.00566313	Arhgef15
	207	ENSMUSG00000042616	0.599531	3.43512	2.42318	0.28398	6.92619e-06	0.00024116	0.600898	0.000900372	0.0130048	Oscp1
	207	ENSMUSG00000032194	9.16623	9.53383	9.34687	1.57981e-05	0.000999883	0.000563504	0.00205342	0.0335903	0.0229053	Kank2
	207	ENSMUSG00000038059	0.406843	9.33606	9.33606	0.812051	0.000194772	1.62694e-05	0.984578	0.0108963	0.00211481	Smim3
	208	ENSMUSG00000080059	-0.293838	-0.76129	-2.34829	0.516984	0.174352	1.6347e-05	0.802937	0.515337	0.00211481	Rps19-ps3
	208	ENSMUSG00000090958	7.64948	-0.688188	7.80399	1.58725e-05	0.76601	0.000258792	0.00205342	1	0.0136012	Lrrc32
	209	ENSMUSG00000008028	3.25913	6.22476	5.69924	0.000881151	4.34139e-05	1.67725e-05	0.0258008	0.00355083	0.00215948	1700008O03Rik
	209	ENSMUSG00000081745	-0.0764385	-4.38326	-0.14411	0.396906	7.26737e-06	0.308704	0.700094	0.000935682	0.650464	Gm15549
	209	ENSMUSG00000067203	1.76098	0.480881	0.585013	1.604e-05	0.347813	0.218575	0.00206517	0.704167	0.56032	H2-K2
	210	ENSMUSG00000029127	4.74373	-0.156687	4.74373	1.63401e-05	0.936757	0.000785956	0.0020853	1	0.0292117	Zbtb49
	210	ENSMUSG00000090468	1.66595	3.04677	1.16128	0.00228155	7.40122e-06	0.0728355	0.0466522	0.000948378	0.300695	Gm2840
	210	ENSMUSG00000105014	0.0869282	0.265952	-2.32823	0.847258	0.625	1.68761e-05	1	0.956318	0.00216247	AL589651.1
	211	ENSMUSG00000032220	1.15069	11.0496	3.86975	0.437939	7.84443e-06	0.039263	0.73575	0.00100041	0.212733	Myo1e
	212	ENSMUSG00000097648	-4.64596	0.188204	0.276845	1.66551e-05	0.817013	0.710359	0.00211402	1	1	9330185C12Rik
	212	ENSMUSG00000096856	-1.17351	-7.14375	0.187552	0.228706	8.46624e-06	0.81324	0.532974	0.00107461	1	Gm10778
	212	ENSMUSG00000092609	5.93964	10.8497	10.8497	0.00244881	0.000208307	1.82949e-05	0.0491022	0.0114162	0.00232216	Gm20481
	213	ENSMUSG00000104612	-5.16687	-7.28114	-5.62326	0.000182746	8.508e-06	0.00011511	0.0111761	0.00107484	0.00815128	RP24-176P19.6
	213	ENSMUSG00000072772	-2.4486	-2.78846	-3.6401	0.00129389	0.000913386	1.84527e-05	0.0327539	0.0322687	0.00232994	Grcc10
	213	ENSMUSG00000090691	5.36293	2.47401	3.98476	1.68735e-05	0.156336	0.013941	0.00213168	0.48277	0.126921	Gm3667
	214	ENSMUSG00000063659	0	-6.94279	-3.26214	1	8.69306e-06	0.000988755	1	0.00109309	0.033679	Zbtb18
	214	ENSMUSG00000094132	4.26382	1.7397	0.215413	1.72859e-05	0.346583	0.900252	0.00217358	0.703975	1	Gm3264
	215	ENSMUSG00000029121	8.53387	8.94126	0.888441	1.74067e-05	0.000938927	0.683842	0.00217859	0.0326429	0.986095	Crmp1
	215	ENSMUSG00000034459	3.62422	2.24166	9.46923	0.0343851	0.315647	1.86891e-05	0.193929	0.686419	0.00233074	Ifit1
	216	ENSMUSG00000054226	-7.54588	-8.2935	-8.04155	2.88905e-05	1.54651e-05	1.8709e-05	0.00319872	0.00163737	0.00233074	Tprkb
	216	ENSMUSG00000074385	6.40518	6.40518	1.38662	1.80291e-05	0.00435936	0.529467	0.00224604	0.0872812	0.864003	Gm10684
	216	ENSMUSG00000099974	-2.00607	3.99762	1.19613	0.00576377	8.88981e-06	0.10354	0.0848918	0.00110748	0.370109	Bcl2a1d
	217	ENSMUSG00000026003	1.92593	0.697958	0.441896	1.82015e-05	0.218391	0.399452	0.00225707	0.57386	0.735617	Acadl
	217	ENSMUSG00000026104	2.94741	0.801382	4.32179	0.000158988	0.414273	1.93373e-05	0.010384	0.768116	0.00239595	Stat1
	217	ENSMUSG00000026546	-1.0902	6.34743	1.83724	0.300678	8.96816e-06	0.10347	0.622667	0.00111209	0.370001	Cfap45
	218	ENSMUSG00000101179	1.39992	1.87053	1.6652	3.51201e-05	1.54408e-05	1.94105e-05	0.00366297	0.00163737	0.00239595	Gm29455
	218	ENSMUSG00000022018	-3.47693	0.170448	-1.64932	1.83182e-05	0.831465	0.0340854	0.00226112	1	0.196741	Rgcc
	219	ENSMUSG00000103653	-0.903173	-3.26861	-1.33199	0.130455	9.48492e-06	0.0434007	0.398366	0.00116279	0.226025	Gm3934
	219	ENSMUSG00000040998	8.69349	9.27287	9.27287	1.90956e-05	0.000694457	8.72817e-05	0.00234632	0.0272407	0.00686744	Npnt
	219	ENSMUSG00000024610	2.02668	4.06559	7.76334	0.0910547	0.0188035	2.0011e-05	0.322776	0.161208	0.00245028	Cd74
	220	ENSMUSG00000092505	2.74585	-1.20539	0.0438529	1.92931e-05	0.149727	0.95455	0.00234998	0.470701	1	Gm19246
	221	ENSMUSG00000020841	0.789199	9.62865	2.3646	0.576071	9.91068e-06	0.157304	0.847223	0.00120673	0.46695	Cpd
	221	ENSMUSG00000025076	8.12737	-0.394167	1.24094	1.93001e-05	0.882532	0.619921	0.00234998	1	0.940344	Casp7
	222	ENSMUSG00000043671	7.13466	7.48381	6.26766	1.96472e-05	0.00245643	0.00291657	0.00238147	0.060091	0.0638973	Dpy19l3
	222	ENSMUSG00000096206	-0.555441	3.59343	3.62405	0.466212	0.000200759	2.02562e-05	0.7594	0.0111157	0.00245529	Gm22317
	223	ENSMUSG00000036766	-3.77985	0.345492	0.452888	2.0055e-05	0.684804	0.55792	0.00242	1	0.88861	Dner
	223	ENSMUSG00000086825	-0.769511	-6.33389	-0.626992	0.259365	1.04199e-05	0.388164	0.567778	0.0012553	0.723998	Gm15675
	223	ENSMUSG00000027660	1.37479	2.29334	4.9331	0.113859	0.0459158	2.07516e-05	0.370742	0.240057	0.00250406	Skil
	224	ENSMUSG00000103646	0.593865	1.28399	-4.19021	0.403068	0.145648	2.17822e-05	0.705855	0.463048	0.00261669	Gm37706
	224	ENSMUSG00000020185	6.40136	6.1806	1.83738	2.03648e-05	0.00547461	0.304833	0.00244641	0.0999218	0.646702	E2f7
	225	ENSMUSG00000052544	0.397477	4.66346	0.298154	0.587953	1.05258e-05	0.720104	0.855942	0.0012553	1	St6galnac3
	225	ENSMUSG00000029238	3.2194	2.21516	0.987486	2.11479e-05	0.025664	0.260644	0.00252919	0.183391	0.601257	Clock
	226	ENSMUSG00000025783	1.6127	8.38934	7.67703	0.214491	1.12971e-05	2.20887e-05	0.51446	0.00131032	0.00263002	4930412O13Rik
	226	ENSMUSG00000075270	-5.31458	-2.73969	-2.89014	2.13989e-05	0.0171028	0.0101046	0.00254789	0.154552	0.111432	Pde11a
	226	ENSMUSG00000000628	0.271768	9.4561	2.68692	0.848907	1.05713e-05	0.109577	1	0.0012553	0.382488	Hk2
	227	ENSMUSG00000036815	0.453131	1.91548	1.32103	0.18463	1.06187e-05	0.000674998	0.471098	0.0012553	0.0262859	Dpp10
	227	ENSMUSG00000085894	3.43634	4.29992	9.60637	0.0484509	0.0857691	2.32483e-05	0.231205	0.342987	0.00275589	Gm15832
	228	ENSMUSG00000079602	0.721224	8.48572	1.21286	0.586746	1.06361e-05	0.427256	0.855126	0.0012553	0.764386	9230102O04Rik
	229	ENSMUSG00000032578	-1.2201	5.3335	-0.565746	0.164052	1.10186e-05	0.54407	0.452951	0.00129476	0.877025	Cish
	230	ENSMUSG00000039768	-3.63474	-5.65438	-4.76936	0.000929574	1.10819e-05	8.16681e-05	0.0267447	0.00129653	0.00656956	Dnajc11
	230	ENSMUSG00000061887	-6.7701	-6.4092	-8.3014	0.000147337	0.00035698	2.48127e-05	0.00993477	0.016677	0.00288043	Ssbp3
	231	ENSMUSG00000096958	0.475526	1.71003	0.553502	0.122325	1.12865e-05	0.113626	0.384184	0.00131032	0.390697	Gm26573
	231	ENSMUSG00000105398	0.802952	1.10784	1.62831	0.0153317	0.00768752	2.48294e-05	0.13455	0.117336	0.00288043	AC157822.2
	231	ENSMUSG00000102600	3.43202	4.3537	2.45194	2.40161e-05	0.000173924	0.0120426	0.00279762	0.00997896	0.119592	Gm37266
	232	ENSMUSG00000103837	-1.8527	-0.282774	-1.78669	2.47236e-05	0.193358	6.9058e-05	0.00286762	0.544652	0.00580713	Gm37614
	232	ENSMUSG00000024969	-5.71764	-5.52462	-5.94536	2.72111e-05	8.02517e-05	2.48341e-05	0.00308494	0.00569787	0.00288043	Mark2
	233	ENSMUSG00000102960	-0.957812	-2.71418	0.667552	0.0642949	1.15083e-05	0.232631	0.266414	0.00132908	0.579811	Gm37943
	233	ENSMUSG00000062980	-2.8124	1.41067	0.783777	2.48634e-05	0.0470109	0.225634	0.00287145	0.242738	0.570531	Cped1
	234	ENSMUSG00000026496	-6.01486	-7.81165	-6.67414	0.000128747	1.1648e-05	6.01124e-05	0.00928811	0.00133947	0.00540992	Parp1
	234	ENSMUSG00000075245	-0.753379	-0.591829	-1.19692	0.00420605	0.0593467	2.56844e-05	0.0694785	0.274369	0.0029536	Gm6043
	234	ENSMUSG00000097413	4.31056	2.79131	4.2441	2.51296e-05	0.0540683	0.00104985	0.0028898	0.261536	0.03505	A830052D11Rik
	236	ENSMUSG00000094127	-1.39065	-2.85275	-3.18035	0.0327035	0.000204378	2.66277e-05	0.189775	0.0112697	0.00303613	G530012D18Rik
	236	ENSMUSG00000037894	0.978451	2.77094	1.50649	0.038452	1.19813e-05	0.00623252	0.204056	0.0013632	0.0935646	H2afz
	236	ENSMUSG00000097239	-6.09933	-5.68947	-5.40338	2.68755e-05	0.000111357	0.000156586	0.00306437	0.00729076	0.00973114	Gm27029
	237	ENSMUSG00000104159	1.57817	3.69766	2.14329	0.00935765	1.20063e-05	0.00285698	0.110007	0.0013632	0.0631187	Gm38099
	238	ENSMUSG00000026768	-0.153052	4.81987	2.12763	0.844415	1.22146e-05	0.0162779	0.999272	0.00137631	0.135247	Itga8
	238	ENSMUSG00000001901	-1.8338	-1.59557	-1.70945	2.72851e-05	0.000955604	0.000231562	0.00308494	0.0328984	0.0126648	Kcnh6
	239	ENSMUSG00000029580	-0.558915	-1.58364	-0.88379	0.0676886	1.22276e-05	0.00917756	0.273488	0.00137631	0.107641	Actb
	239	ENSMUSG00000079184	-2.09055	-3.0959	-3.36703	0.00344151	0.000150461	2.86305e-05	0.0612069	0.00917921	0.0032235	Mphosph8
	240	ENSMUSG00000064281	-0.636589	-0.727767	-1.18358	0.0132887	0.0155265	2.91379e-05	0.127576	0.149216	0.00326696	Rpl19-ps1
	240	ENSMUSG00000104174	-0.152203	4.92171	2.12775	0.847869	1.22753e-05	0.018187	1	0.00137631	0.142018	Gm37701
	240	ENSMUSG00000068606	2.51122	2.58616	2.88522	2.79471e-05	0.00142303	8.02722e-05	0.00313345	0.0418496	0.00648662	Gm4841
	241	ENSMUSG00000026276	-0.336326	5.92231	0.191956	0.715963	1.31433e-05	0.850448	0.934011	0.00146752	1	Sept2
	241	ENSMUSG00000090100	4.52906	2.27696	2.50136	2.8129e-05	0.112972	0.055758	0.00314076	0.398212	0.261275	Ttbk2
	241	ENSMUSG00000085788	2.45687	5.93002	5.2773	0.0113324	4.19316e-05	3.04531e-05	0.120435	0.00348252	0.00340026	4930470G03Rik
	242	ENSMUSG00000083674	4.31374	4.48586	4.87785	5.1581e-05	0.00291395	3.06815e-05	0.00483622	0.0677713	0.00341161	Zfp133-ps
	242	ENSMUSG00000063887	-2.32055	1.80879	1.84319	2.82905e-05	0.00342888	0.00105159	0.00314574	0.0750754	0.0350646	Nlgn1
	242	ENSMUSG00000084830	-0.0729139	2.29572	0.880183	0.844006	1.35641e-05	0.0405234	0.999195	0.00150825	0.216272	Gm14539
	243	ENSMUSG00000065245	-6.33795	-5.26163	-6.69301	3.75539e-05	0.00018196	3.10778e-05	0.00385702	0.0103737	0.00344145	Gm22295
	244	ENSMUSG00000097127	3.66749	2.01634	0.701144	2.90047e-05	0.0883198	0.509409	0.00319872	0.349414	0.84584	Gm26886
	245	ENSMUSG00000102633	2.66061	0.629791	1.40863	2.9728e-05	0.433839	0.0613336	0.0032524	0.78651	0.272707	Gm38224
	245	ENSMUSG00000022799	2.2619	4.7209	3.37435	0.00192527	1.40657e-05	0.00021956	0.0418473	0.00154487	0.0122259	Arhgap31
	246	ENSMUSG00000035910	4.51054	5.01223	5.05555	2.97332e-05	0.00100678	0.000147924	0.0032524	0.0336861	0.00941011	Dcdc2a
	246	ENSMUSG00000021770	-0.628569	3.68018	6.63511	0.60052	0.0196069	3.18009e-05	0.864879	0.164382	0.00346825	Samd8
	247	ENSMUSG00000089917	-9.93054	-10.3356	-8.98217	3.02053e-05	2.80609e-05	7.15718e-05	0.00329067	0.00254182	0.00599977	Uckl1
	247	ENSMUSG00000024205	-0.0540547	0.0292814	-1.19567	0.832069	0.924874	3.18353e-05	0.993713	1	0.00346825	Rpl36-ps2
	248	ENSMUSG00000086353	0.456307	10.3127	1.61317	0.762583	1.4647e-05	0.353221	0.959612	0.00158926	0.685674	Gm13481
	248	ENSMUSG00000027799	3.75436	6.06104	6.38722	0.00112119	0.000486632	3.26059e-05	0.0298123	0.0209852	0.00353787	Nbea
	248	ENSMUSG00000044786	-3.01025	-0.452329	-0.931597	3.06936e-05	0.536426	0.181092	0.00333038	0.886608	0.509197	Zfp36
	249	ENSMUSG00000106093	-7.2789	-8.31247	-9.20039	0.000232584	0.000102786	3.34247e-05	0.0124673	0.00691466	0.00361215	RP23-169H9.6
	250	ENSMUSG00000103983	1.52839	1.44831	2.35776	0.00181714	0.0216413	3.429e-05	0.0405631	0.171879	0.00369084	Gm20045
	250	ENSMUSG00000000682	-1.62752	-1.9336	-0.971461	3.98434e-05	1.50158e-05	0.0194417	0.00401553	0.00161624	0.145766	Cd52
	250	ENSMUSG00000034958	4.92908	2.19263	4.2016	3.15668e-05	0.174618	0.0055581	0.00338986	0.516011	0.0888849	Atcay
	251	ENSMUSG00000030553	6.01247	3.65465	5.84995	3.16197e-05	0.154094	0.00496888	0.00338986	0.479143	0.084812	Pgpep1l
	251	ENSMUSG00000020923	-6.47932	-5.50461	-7.46485	0.000115197	0.000795329	3.45192e-05	0.00868301	0.0295601	0.0037007	Ubtf
	252	ENSMUSG00000026107	-0.610857	5.03863	2.67267	0.460182	1.52813e-05	0.00439689	0.753711	0.00163176	0.0802197	Nabp1
	252	ENSMUSG00000091102	4.02207	2.95589	3.79778	3.20735e-05	0.029073	0.00177539	0.00341685	0.19427	0.0480623	5830462I19Rik
	253	ENSMUSG00000026012	-2.209	0.346505	-1.45226	3.21254e-05	0.541546	0.00788568	0.00341685	0.889854	0.101871	Cd28
	253	ENSMUSG00000098813	-0.416483	-0.137882	-1.55062	0.206226	0.721651	3.60747e-05	0.503113	1	0.0038369	Gm27326
	256	ENSMUSG00000075312	2.89642	1.75996	0.730129	3.4559e-05	0.18899	0.571997	0.00363261	0.538052	0.90148	Gm13597
	256	ENSMUSG00000090126	-7.67435	-8.65715	-8.42436	7.11058e-05	3.21883e-05	3.68327e-05	0.00619612	0.0028085	0.00385279	4930519F09Rik
	257	ENSMUSG00000046404	-2.19592	-4.44633	-0.226183	0.0100201	1.61357e-05	0.786826	0.113805	0.00168948	1	Yod1
	257	ENSMUSG00000010136	-7.9022	-7.07915	-8.28188	4.37324e-05	0.000120846	3.68745e-05	0.0043585	0.00777433	0.00385279	Pifo
	258	ENSMUSG00000052534	1.29995	2.83211	2.81171	0.0263901	0.000219628	3.69401e-05	0.173903	0.0118199	0.00385279	Pbx1
	258	ENSMUSG00000083852	0.729255	2.20942	1.36016	0.0544083	1.69568e-05	0.00192324	0.244787	0.00176857	0.0506774	Gm13007
	259	ENSMUSG00000085279	1.80491	1.83322	1.95788	3.56241e-05	0.00128136	0.00012808	0.00370119	0.0388006	0.00874749	Gm15965
	259	ENSMUSG00000042439	1.71363	3.06238	2.14398	0.00340689	1.71698e-05	0.00153372	0.0608738	0.00178387	0.0440667	Zfp532
	260	ENSMUSG00000089656	-2.82708	0	0	3.65779e-05	1	1	0.00378567	1	1	Gm16271
	260	ENSMUSG00000064338	0.779139	0.954493	1.68476	0.0259024	0.0303117	3.754e-05	0.173385	0.197594	0.00388525	mt-Tv
	261	ENSMUSG00000080703	-0.00450321	2.54588	0.0861535	0.998677	1.7556e-05	0.863022	1	0.00181001	1	Gm13183
	261	ENSMUSG00000023882	4.02301	-1.50527	7.07507	0.0085622	0.437678	3.82926e-05	0.105484	0.790265	0.00394796	Zfp54
	261	ENSMUSG00000045036	4.54628	4.68068	4.87112	3.71681e-05	0.00291111	0.000406051	0.00383202	0.0677638	0.0186124	Tmem232
	262	ENSMUSG00000026358	0.374582	3.69849	1.37791	0.550154	1.78434e-05	0.0543624	0.828201	0.00183262	0.256773	Rgs1
	263	ENSMUSG00000029322	1.28373	7.20242	2.08403	0.203179	1.8066e-05	0.082193	0.499301	0.00184843	0.323873	Plac8
	263	ENSMUSG00000039697	-7.9978	-7.75793	-7.93482	3.83713e-05	8.00489e-05	5.3871e-05	0.00391325	0.00569787	0.00505092	Ncoa7
	263	ENSMUSG00000010095	1.08704	1.9548	2.88761	0.0597772	0.0090536	3.92447e-05	0.255992	0.124122	0.00401535	Slc3a2
	264	ENSMUSG00000026469	1.87791	4.93747	2.10818	0.0142604	1.85292e-05	0.0215591	0.130573	0.00188864	0.15292	Xpr1
	264	ENSMUSG00000050530	3.75183	4.19711	4.19711	6.42289e-05	0.000455767	4.03502e-05	0.00578038	0.0199418	0.00411281	Fam171a1
	265	ENSMUSG00000037509	0.335507	-0.345072	2.83486	0.56535	0.625587	4.12107e-05	0.839384	0.956744	0.00418468	Arhgef4
	265	ENSMUSG00000080775	1.55602	0.820789	1.44325	3.93577e-05	0.0963847	0.000938056	0.00399651	0.367576	0.0325285	Gm6368
	266	ENSMUSG00000055319	3.5949	-0.0277171	8.75309	0.0111271	0.9873	4.179e-05	0.11983	1	0.00421493	Sec23ip
	266	ENSMUSG00000020695	10.1631	9.79781	10.1631	3.95765e-05	0.0183059	0.00169269	0.00400362	0.159158	0.0469572	Mrc2
	266	ENSMUSG00000015966	0.790918	9.77114	4.33041	0.592045	1.87832e-05	0.0216368	0.858345	0.00190014	0.153087	Il17rb
	267	ENSMUSG00000026313	0.943046	1.27691	3.01056	0.118204	0.0940397	4.18219e-05	0.378441	0.362175	0.00421493	Hdac4
	267	ENSMUSG00000029378	-0.70023	10.2146	3.05434	0.662334	1.90812e-05	0.0958746	0.90516	0.00192007	0.3537	Areg
	268	ENSMUSG00000082066	0.283829	0.807252	2.08382	0.521876	0.145829	4.26652e-05	0.806382	0.463404	0.00428388	Gm13904
	268	ENSMUSG00000057667	6.03852	6.31043	6.02309	4.1049e-05	0.00143653	0.00151367	0.0041216	0.0420566	0.0438216	Bloc1s3
	268	ENSMUSG00000045826	-1.84167	-3.94045	-3.26506	0.0163072	1.91843e-05	0.000180041	0.138502	0.00192007	0.0106477	Ptprcap
	269	ENSMUSG00000030103	-0.570539	4.10071	3.06787	0.422772	1.91943e-05	0.000186866	0.723572	0.00192007	0.0109313	Bhlhe40
	269	ENSMUSG00000091147	2.60322	2.60322	2.60322	4.32071e-05	0.00485471	0.00090261	0.00432216	0.0930427	0.0319318	4921509A06Rik
	269	ENSMUSG00000034329	-0.900378	-2.64409	-2.90947	0.135002	0.000261103	4.28984e-05	0.406441	0.0133575	0.00429128	Brip1
	270	ENSMUSG00000035158	-5.44831	-0.7731	-6.50603	0.000167235	0.309934	4.45273e-05	0.0106892	0.67932	0.00443772	Mitf
	271	ENSMUSG00000008496	-6.56426	-7.62886	-6.25288	6.15922e-05	2.02932e-05	0.000127986	0.00559927	0.00201502	0.00874749	Pou2f2
	271	ENSMUSG00000073405	1.73715	1.86754	3.24394	0.00728705	0.0274613	4.60567e-05	0.0975073	0.189093	0.00457321	C920025E04Rik
	272	ENSMUSG00000082424	0.316459	1.17864	1.60518	0.332706	0.00722682	4.67277e-05	0.661165	0.113692	0.00462278	Gm13292
	272	ENSMUSG00000091144	6.70337	-0.274287	3.39619	4.44202e-05	0.886275	0.0751872	0.0043945	1	0.306918	Phf11c
	272	ENSMUSG00000039851	-1.67785	5.00642	0.61317	0.0595619	2.05705e-05	0.501827	0.255949	0.00202883	0.839154	4932438H23Rik
	273	ENSMUSG00000026748	-5.17581	2.13133	-5.58647	7.89029e-05	0.0700326	4.75286e-05	0.00669779	0.30415	0.00467253	Plxdc2
	273	ENSMUSG00000093535	7.23054	7.43256	7.13395	4.52861e-05	0.00219433	0.00224702	0.00445355	0.0555828	0.0552698	4930533I22Rik
	274	ENSMUSG00000090302	9.96859	9.96859	9.96859	4.53482e-05	0.00698787	0.00183154	0.00445355	0.112127	0.0492356	Gm7714
	274	ENSMUSG00000031971	-5.37126	-6.48501	-6.54549	0.000253575	6.41858e-05	4.75779e-05	0.0130369	0.00479771	0.00467253	Ccsap
	274	ENSMUSG00000105361	-0.455535	1.11528	-0.908637	0.0373617	2.06585e-05	0.000195931	0.201481	0.00202883	0.0112897	Yam1
	275	ENSMUSG00000032322	-9.00781	-7.40856	-8.10578	4.5919e-05	0.000207597	0.000108689	0.00449322	0.0114162	0.00777849	Pstpip1
	275	ENSMUSG00000078125	-1.88067	-2.504	-3.55345	0.0121634	0.00341488	4.81888e-05	0.123838	0.0748299	0.00471532	Gm10916
	276	ENSMUSG00000023868	-3.86365	-0.591059	0.426291	4.66562e-05	0.480382	0.566757	0.00454881	0.834782	0.896636	Pde10a
	277	ENSMUSG00000093956	-1.67542	3.10452	1.00482	0.00544781	2.14326e-05	0.105208	0.081851	0.00207635	0.373833	Gm24497
	277	ENSMUSG00000068876	2.5646	2.23723	2.40628	4.70821e-05	0.0358158	0.00665575	0.00457376	0.213997	0.0954872	Cgn
	278	ENSMUSG00000019864	9.89643	1.31795	9.89643	4.7689e-05	0.677857	0.00188582	0.00461605	0.996133	0.0501934	Rtn4ip1
	278	ENSMUSG00000020399	3.97445	9.27338	8.45684	0.00586254	6.33267e-05	4.93511e-05	0.0859232	0.00477137	0.00477694	Havcr2
	279	ENSMUSG00000026715	-4.93299	-3.18884	-4.85902	4.82058e-05	0.00523562	8.85115e-05	0.00464936	0.0974985	0.00692371	Serpinc1
	279	ENSMUSG00000041670	4.11345	5.8595	6.20429	0.000549627	0.000772833	4.9812e-05	0.0197581	0.0290855	0.00480427	Rims1
	280	ENSMUSG00000037259	4.08936	4.32776	4.60184	4.87371e-05	0.00216029	9.82628e-05	0.00467798	0.0551809	0.0074066	Dzank1
	280	ENSMUSG00000080076	0.173922	0.214571	-2.0648	0.684855	0.678612	5.06479e-05	0.917314	0.996768	0.00483968	Hist1h2aj
	281	ENSMUSG00000052593	4.00613	-0.491258	0.812804	4.91004e-05	0.682748	0.469463	0.00467798	0.999185	0.807206	Adam17
	281	ENSMUSG00000021477	5.72775	4.15687	11.0521	0.00616715	0.13706	5.0659e-05	0.0886022	0.446069	0.00483968	Ctsl
	281	ENSMUSG00000022048	-1.12537	7.24538	-1.14335	0.32998	2.20591e-05	0.361498	0.657882	0.00210917	0.694775	Dpysl2
	282	ENSMUSG00000055013	-0.481649	2.12413	1.82908	0.234845	2.99433e-05	5.07305e-05	0.539707	0.00266803	0.00483968	Agap1
	282	ENSMUSG00000026989	-5.77693	-10.3098	-7.80704	0.000621273	2.21036e-05	0.00014319	0.0208712	0.00210917	0.00913054	Dapl1
	283	ENSMUSG00000085790	0.999367	1.02764	1.69155	0.00502264	0.0227272	5.08985e-05	0.0776302	0.174136	0.00483968	Gm12729
	283	ENSMUSG00000000915	0.290191	3.68863	1.57759	0.647936	2.28134e-05	0.0299321	0.896088	0.0021692	0.182931	Hip1r
	283	ENSMUSG00000047037	-5.50168	0.114587	-4.36319	4.9198e-05	0.921241	0.000767641	0.00467798	1	0.0287294	Nipa1
	284	ENSMUSG00000027360	1.15366	11.3372	4.31467	0.424784	2.30575e-05	0.0207567	0.725328	0.0021847	0.150537	Hdc
	284	ENSMUSG00000067430	9.8226	-0.303632	2.06964	5.0217e-05	0.921817	0.484144	0.00475806	1	0.8212	Zfp763
	285	ENSMUSG00000028124	-0.941385	-0.687574	-0.781906	5.06914e-05	0.00980903	0.00192084	0.00478615	0.127153	0.0506774	Gclm
	285	ENSMUSG00000094619	-1.03461	-7.19696	0.198836	0.253239	2.3704e-05	0.794316	0.559565	0.00223807	1	Trav14d-3-dv8
	285	ENSMUSG00000022555	1.31823	5.72244	4.79781	0.14133	4.06784e-05	5.25407e-05	0.417396	0.00345304	0.00496076	Dgat1
	286	ENSMUSG00000103181	8.37182	8.54488	8.41361	5.13297e-05	0.0028321	0.00170534	0.00482948	0.0661537	0.0471129	A330069K06Rik
	286	ENSMUSG00000013833	-1.56765	-4.10173	-2.81493	0.047221	2.39949e-05	0.00160492	0.228127	0.00225762	0.045269	Med16
	286	ENSMUSG00000100967	0.847166	1.80228	2.3489	0.0834896	0.00410679	5.28783e-05	0.306041	0.0839101	0.00497518	Gm29666
	288	ENSMUSG00000019841	-3.01373	-2.42573	-3.73337	0.000415817	0.00698084	5.50016e-05	0.0169021	0.112081	0.00513498	Rev3l
	288	ENSMUSG00000018293	-0.415426	-1.66892	-0.959675	0.209744	2.44902e-05	0.00959444	0.507782	0.00228822	0.109573	Pfn1
	289	ENSMUSG00000038240	2.25662	6.25736	0.254137	0.0154662	2.49487e-05	0.815625	0.135089	0.00232299	1	Pdss2
	289	ENSMUSG00000099250	0.781678	1.10184	1.54482	0.0176548	0.00764714	5.52068e-05	0.14374	0.116985	0.00513498	Rn7s2
	290	ENSMUSG00000015396	3.68206	12.2904	6.50441	0.0293008	2.52172e-05	0.00625318	0.18097	0.00233989	0.0936453	Cd83
	290	ENSMUSG00000105238	0.114756	0.120429	-2.04021	0.788218	0.815102	5.534e-05	0.973613	1	0.00513498	AL589651.2
	290	ENSMUSG00000033088	9.18929	6.07429	2.11554	5.50364e-05	0.0786836	0.42183	0.00510681	0.326744	0.759165	Triobp
	291	ENSMUSG00000038174	-5.49052	-2.69803	-5.61222	5.56844e-05	0.0252835	6.36141e-05	0.00514918	0.182254	0.00557587	Fam126b
	291	ENSMUSG00000086938	-2.21695	-3.34053	-4.94327	0.0267042	0.00378664	5.55676e-05	0.173903	0.0794811	0.00513838	4930481A15Rik
	292	ENSMUSG00000026154	-7.06818	-7.45541	-9.74507	0.000345832	0.00032574	5.60298e-05	0.0152219	0.0155414	0.00516338	Sdhaf4
	292	ENSMUSG00000089726	9.66378	2.10645	5.80672	5.61338e-05	0.518135	0.0891702	0.00517296	0.871069	0.339533	Mir17hg
	293	ENSMUSG00000101698	-2.27463	-1.11633	-2.49975	9.00047e-05	0.0713933	5.63901e-05	0.00727236	0.307429	0.00517884	Gm29562
	293	ENSMUSG00000097923	9.61527	2.57593	9.61527	5.80709e-05	0.438157	0.00211386	0.00533321	0.790398	0.0533781	Gm26577
	293	ENSMUSG00000041831	0.430578	10.4334	1.81164	0.784559	2.63816e-05	0.319148	0.972083	0.00241647	0.655937	Sytl3
	294	ENSMUSG00000029752	6.91655	6.91655	6.91655	5.91593e-05	0.00766556	0.00199294	0.00541468	0.1172	0.0517645	Asns
	294	ENSMUSG00000021700	4.39119	6.53704	6.68869	0.000463155	0.000518612	5.71885e-05	0.0182208	0.0220463	0.00522419	Rab3c
	295	ENSMUSG00000102725	0.249683	3.58037	2.2266	0.690374	2.71147e-05	0.00221377	0.920669	0.00246832	0.0549325	Gm37939
	295	ENSMUSG00000070323	9.54983	9.54983	9.54983	6.08174e-05	0.00798108	0.00217107	0.00554758	0.119247	0.054295	Mmp27
	295	ENSMUSG00000084776	5.22268	7.95417	7.8411	0.000329581	0.000325734	5.72722e-05	0.0148058	0.0155414	0.00522419	Gm14951
	296	ENSMUSG00000101122	0.113341	2.51036	2.66711	0.84167	0.000608164	5.88385e-05	0.99804	0.0247581	0.00534894	Gm17971
	296	ENSMUSG00000107347	0	-6.08304	0	1	2.71516e-05	1	1	0.00246832	1	Itgb1bp1
	297	ENSMUSG00000029366	7.6725	-1.24836	-0.608028	6.22788e-05	0.588722	0.778618	0.00564263	0.928327	1	Dck
	297	ENSMUSG00000003429	-0.739123	-0.666713	-1.16356	0.0047416	0.0276815	5.96799e-05	0.0753198	0.189725	0.00539571	Rps11
	298	ENSMUSG00000102982	0.987012	1.23689	0.827918	6.25595e-05	7.25088e-05	0.00321328	0.00564904	0.00528764	0.067028	Gm38319
	298	ENSMUSG00000064330	-1.07973	-2.40151	-1.79397	0.0262965	2.8149e-05	0.00089887	0.173903	0.00254182	0.0318679	Pde6h
	299	ENSMUSG00000052387	1.58938	6.63131	5.46804	0.124385	2.85512e-05	6.71162e-05	0.387063	0.00256951	0.00570672	Trpm3
	300	ENSMUSG00000028403	2.27518	6.12708	3.52772	0.0135143	2.92052e-05	0.00234837	0.128613	0.00261768	0.0563612	Zdhhc21
	300	ENSMUSG00000087402	4.04362	3.9028	5.26354	9.58301e-05	0.00715338	6.04274e-05	0.00751805	0.113176	0.00542014	Gm11867
	300	ENSMUSG00000031551	9.38956	9.38956	9.38956	6.80357e-05	0.00839797	0.00231712	0.00610258	0.120717	0.0562056	Ido1
	301	ENSMUSG00000084149	-0.27229	-2.10216	-1.47415	0.522253	2.9281e-05	0.00211328	0.806653	0.00261768	0.0533781	Gm12944
	301	ENSMUSG00000042371	4.26426	4.48532	3.58718	6.88707e-05	0.00302708	0.00636283	0.00613546	0.069324	0.0940755	Slc5a10
	302	ENSMUSG00000047496	0.850588	0.891534	1.52471	0.00898138	0.0302868	6.19278e-05	0.107461	0.197577	0.00550573	Rnf152
	302	ENSMUSG00000025321	9.36856	9.36856	9.36856	6.90432e-05	0.00845422	0.00233698	0.00613546	0.120811	0.0563138	Itgb8
	303	ENSMUSG00000042349	-3.31706	-6.76136	-4.79074	0.0100316	3.0142e-05	0.00095894	0.113805	0.00267356	0.0328791	Ikbke
	303	ENSMUSG00000085842	1.31828	1.71529	1.83097	0.000687607	0.000712968	6.20292e-05	0.0223645	0.0276844	0.00550573	Pard3bos1
	303	ENSMUSG00000029602	9.36821	1.82056	9.36821	6.90864e-05	0.572196	0.0023376	0.00613546	0.914868	0.0563138	Rasal1
	304	ENSMUSG00000040037	4.17726	6.05992	5.76138	0.000252286	0.000190237	6.22e-05	0.0130234	0.0107094	0.00550573	Negr1
	304	ENSMUSG00000040813	-7.1571	-10.1352	-8.57916	0.000235563	3.02041e-05	9.08861e-05	0.0125398	0.00267356	0.00706836	Tex264
	305	ENSMUSG00000030029	-1.81742	-0.882146	6.44548	0.295426	0.641122	6.29468e-05	0.615976	0.969374	0.00555356	Lrig1
	305	ENSMUSG00000072964	8.52437	0.458271	2.75196	6.96359e-05	0.877753	0.3403	0.00614371	1	0.671743	Bhlhb9
	306	ENSMUSG00000014932	-0.450195	7.54219	1.68385	0.705485	3.09508e-05	0.202602	0.928353	0.00272175	0.537311	Yes1
	306	ENSMUSG00000022015	-5.62354	5.52334	-2.83306	7.01554e-05	6.85506e-05	0.024298	0.00616932	0.00505378	0.161635	Tnfsf11
	306	ENSMUSG00000022637	1.50667	3.30916	4.14713	0.0609867	0.00297974	6.3365e-05	0.258936	0.0687666	0.00557218	Cblb
	307	ENSMUSG00000041426	-2.25897	-3.17783	0.374044	0.000786359	3.16062e-05	0.573122	0.0243366	0.00277033	0.902354	Hibch
	307	ENSMUSG00000070695	-1.91976	0.451985	0.490195	7.04168e-05	0.408785	0.326439	0.00617214	0.762695	0.659371	Cntnap5a
	308	ENSMUSG00000091426	1.18963	1.99833	2.63034	0.02984	0.00514802	6.40673e-05	0.182113	0.0967308	0.00559736	Gm17228
	309	ENSMUSG00000041959	-1.15587	0.0670222	-2.48891	0.0344491	0.913755	6.45979e-05	0.194012	1	0.00561341	S100a10
	309	ENSMUSG00000030220	-1.08737	-2.40776	-1.80441	0.0267758	3.22504e-05	0.000947058	0.173903	0.0028085	0.0326601	Arhgdib
	309	ENSMUSG00000058216	-8.78363	-8.9029	-7.9357	7.11509e-05	8.57615e-05	0.00020001	0.00619612	0.00600978	0.0114756	BC021614
	310	ENSMUSG00000037415	-9.13348	-8.4357	-7.63153	7.34096e-05	0.000153397	0.000254484	0.00637219	0.00921373	0.0134537	Ranbp10
	310	ENSMUSG00000015656	1.46788	1.5506	1.80052	0.000116665	0.00155696	6.46682e-05	0.00869623	0.0443791	0.00561341	Hspa8
	310	ENSMUSG00000034912	-0.857079	4.56773	1.99781	0.343151	3.33531e-05	0.038347	0.672579	0.00289516	0.209532	Mdga2
	311	ENSMUSG00000028926	0.467212	4.55519	3.76794	0.563888	3.35409e-05	8.40814e-05	0.838456	0.0029021	0.00666776	Cdk14
	311	ENSMUSG00000034708	1.33766	6.2374	6.54547	0.257407	0.000699995	6.5e-05	0.565296	0.0273781	0.00562407	Grn
	311	ENSMUSG00000046417	4.35163	4.57831	2.98478	7.3919e-05	0.0016061	0.0562018	0.00639577	0.0449257	0.26224	Lrrc75a
	312	ENSMUSG00000078898	1.77977	7.4694	2.14442	0.125813	3.4226e-05	0.123052	0.390009	0.00295189	0.406981	Gm4723
	312	ENSMUSG00000002741	1.97799	0.843202	7.8557	0.234473	0.689876	6.56973e-05	0.539436	1	0.00566313	Ykt6
	312	ENSMUSG00000049047	9.25257	1.47733	9.25257	7.49007e-05	0.642794	0.00245001	0.00645994	0.970376	0.0580857	Armcx3
	313	ENSMUSG00000103103	-5.27593	0	0	7.55437e-05	1	1	0.00649458	1	1	4833445I07Rik
	313	ENSMUSG00000097746	-0.61589	7.21485	-1.22484	0.656034	3.62228e-05	0.427985	0.90118	0.00311412	0.765277	Gm6225
	314	ENSMUSG00000041390	-1.56978	7.79381	-2.12451	0.303241	3.78339e-05	0.20382	0.625809	0.00324227	0.539768	Mdfic
	314	ENSMUSG00000019889	-0.744665	2.80705	5.10497	0.565177	0.0704569	6.69184e-05	0.839313	0.305204	0.00570672	Ptprk
	314	ENSMUSG00000075528	-6.86388	-6.46047	-5.73096	7.68257e-05	0.000223096	0.000562217	0.00658376	0.0119587	0.0228876	Aarsd1
	315	ENSMUSG00000102917	-1.06041	5.26454	0.526255	0.287072	3.89755e-05	0.616455	0.605313	0.00332836	0.937704	Gm37724
	315	ENSMUSG00000081926	-0.593567	-0.401436	-1.08029	0.0159749	0.169718	6.70623e-05	0.137206	0.506807	0.00570672	Gm15536
	315	ENSMUSG00000086580	-3.95153	-0.397426	-1.30847	7.72229e-05	0.425064	0.0397627	0.00659679	0.777446	0.214295	Gm15280
	316	ENSMUSG00000099413	-4.41552	2.43405	-3.56273	7.76635e-05	0.022317	0.00122898	0.00661344	0.173324	0.0384607	Gm17767
	317	ENSMUSG00000082768	0.998226	1.01975	1.68418	0.00565351	0.0255236	6.72277e-05	0.0838541	0.183126	0.00570672	Gm12727
	318	ENSMUSG00000107176	-0.375426	-0.319139	-1.20804	0.166458	0.321587	6.79257e-05	0.455552	0.690566	0.00574784	RP23-263B18.4
	318	ENSMUSG00000030672	5.30222	-3.64582	5.30222	7.93664e-05	0.163267	0.00222445	0.00671594	0.495317	0.0550163	Mylpf
	319	ENSMUSG00000037523	9.15144	0.918029	2.1664	8.04172e-05	0.76976	0.464549	0.00678353	1	0.80179	Mavs
	319	ENSMUSG00000030747	3.1431	9.29663	9.29663	0.0855202	0.000580715	6.89473e-05	0.310018	0.0240038	0.00580713	Dgat2
	320	ENSMUSG00000023094	9.14588	6.06096	3.54547	8.07317e-05	0.117322	0.253642	0.00678878	0.407689	0.595935	Msrb2
	320	ENSMUSG00000096807	1.9041	5.70448	0.0198457	0.0856742	4.10746e-05	0.98796	0.310493	0.00345399	1	Hist1h2bm
	321	ENSMUSG00000031864	-7.269	-8.74991	-7.82452	0.000112397	4.13868e-05	8.21889e-05	0.00856796	0.0034694	0.00658221	Ints10
	321	ENSMUSG00000093979	4.27619	0.750004	-2.28843	8.19653e-05	0.717238	0.282737	0.00687104	1	0.623889	Gm2237
	322	ENSMUSG00000070780	-1.27394	2.753	3.05605	0.0686588	0.00113812	7.18508e-05	0.275373	0.0360304	0.00600445	Rbm47
	322	ENSMUSG00000023011	9.08327	9.08327	8.54453	8.44034e-05	0.00925973	0.0142749	0.00705345	0.124841	0.128034	Faim2
	322	ENSMUSG00000053835	0.0501947	-5.804	-2.51767	0.94849	4.16166e-05	0.0219261	1	0.00347783	0.15417	H2-T24
	323	ENSMUSG00000026189	-4.56851	-5.31625	-2.09166	0.000122395	4.18999e-05	0.0445751	0.0090234	0.00348252	0.229564	Pecr
	323	ENSMUSG00000074129	-0.0052205	0.00752896	-1.08741	0.982641	0.979079	7.32283e-05	1	1	0.00610062	Rpl13a
	324	ENSMUSG00000025804	9.06103	9.06103	9.06103	8.56932e-05	0.00932482	0.002649	0.00711703	0.125273	0.0609146	Ccr1
	325	ENSMUSG00000084791	9.03074	9.03074	9.03074	8.75804e-05	0.00941631	0.00268237	0.00725139	0.125877	0.0612102	Gm13667
	326	ENSMUSG00000047777	9.02263	2.78909	9.02263	8.80421e-05	0.404743	0.00269087	0.0072586	0.758589	0.0612889	Phf13
	326	ENSMUSG00000106408	1.81667	5.16995	2.68567	0.0317355	4.29719e-05	0.00868969	0.186823	0.00354703	0.105501	RP23-79E5.7
	326	ENSMUSG00000006763	-4.63563	-4.96808	-8.51657	0.00271719	0.00262496	7.53918e-05	0.0522929	0.0627127	0.00622306	Saal1
	327	ENSMUSG00000070385	-0.855658	-9.41729	-0.654381	0.0746454	4.31986e-05	0.119789	0.28725	0.00355083	0.400919	Ampd1
	327	ENSMUSG00000025102	-8.06574	-7.57175	-8.1484	8.85103e-05	0.000168326	9.64376e-05	0.0072586	0.00984673	0.00735139	3110040N11Rik
	328	ENSMUSG00000034037	9.01344	9.01344	9.01344	8.86529e-05	0.00946847	0.00270138	0.0072586	0.12607	0.0612912	Fgd5
	328	ENSMUSG00000046873	-4.71529	-6.23879	-4.19834	0.000480686	4.3405e-05	0.00184738	0.0184256	0.00355083	0.0495624	Mbtps2
	329	ENSMUSG00000049517	-0.157012	-0.115863	-1.06059	0.50715	0.680416	7.87233e-05	0.795552	0.997798	0.0064388	Rps23
	329	ENSMUSG00000024082	-5.94563	-5.94735	-6.16913	8.87465e-05	0.000151328	8.30965e-05	0.0072586	0.00917921	0.00663515	Ndufaf7
	330	ENSMUSG00000084235	-3.8124	-4.8679	-3.92315	0.000357172	4.673e-05	0.00042197	0.0155772	0.00381048	0.0190198	Gm15421
	331	ENSMUSG00000064767	-0.779858	-0.610177	-1.20868	0.00484572	0.0562026	7.97577e-05	0.0763422	0.266237	0.00647357	Snord35b
	331	ENSMUSG00000025241	-0.168125	3.80607	0.224456	0.807747	4.70406e-05	0.769772	0.982269	0.00382422	1	Fyco1
	331	ENSMUSG00000000078	-2.24382	0.557988	-1.82891	8.95214e-05	0.362391	0.00215694	0.00726763	0.71346	0.054042	Klf6
	332	ENSMUSG00000095762	-0.119989	0.5093	0.923098	0.552227	0.0448241	7.98702e-05	0.829698	0.237155	0.00647357	Gm16378
	332	ENSMUSG00000045625	8.99656	8.99656	8.99656	8.96671e-05	0.00951872	0.00271961	0.00726763	0.126135	0.0616327	Pigz
	334	ENSMUSG00000099954	5.18936	5.26876	5.20838	9.0266e-05	0.0066411	0.00236866	0.00727236	0.109367	0.0567067	Gm28112
	334	ENSMUSG00000096349	0.0527308	4.0547	1.07354	0.953414	4.88729e-05	0.290181	1	0.00393749	0.631243	Gm22513
	335	ENSMUSG00000056598	2.25909	5.44859	4.91822	0.0234495	0.000103225	8.17869e-05	0.163859	0.0069269	0.00656956	Lrrc48
	335	ENSMUSG00000052087	-8.40534	-10.9884	-9.83936	0.000226074	4.92999e-05	9.80943e-05	0.0123861	0.00396003	0.0074066	Rgs14
	336	ENSMUSG00000021025	-1.67284	0.85659	0.293456	9.11789e-05	0.071841	0.503612	0.00730218	0.308517	0.840728	Nfkbia
	336	ENSMUSG00000065968	1.43746	2.58368	1.20936	0.00624258	4.94818e-05	0.051039	0.0890676	0.00396281	0.248042	Ifitm7
	337	ENSMUSG00000027971	7.62933	7.66351	8.4088	9.36395e-05	0.00790089	0.00015201	0.00747699	0.11872	0.00955712	Ndst4
	337	ENSMUSG00000028399	0.602603	6.76966	5.35734	0.572337	5.08479e-05	0.00014037	0.8443	0.00406014	0.00905726	Ptprd
	338	ENSMUSG00000010492	-5.95602	-4.27612	-8.2098	0.000454142	0.00241519	8.36941e-05	0.017945	0.0592977	0.00666309	Uckl1os
	338	ENSMUSG00000032826	1.02932	4.13139	3.22198	0.158447	5.36916e-05	0.000250368	0.445482	0.00427452	0.0132883	Ank2
	338	ENSMUSG00000088252	-4.52802	2.49083	-1.2615	9.42958e-05	0.00105949	0.196272	0.00750712	0.0346414	0.527252	Snord13
	339	ENSMUSG00000079610	-2.09829	-3.54462	-3.33229	0.00546502	5.3899e-05	8.42484e-05	0.0818841	0.00427837	0.00666776	Ankrd39
	339	ENSMUSG00000042423	6.18202	-0.310919	-0.174374	9.45778e-05	0.87899	0.927463	0.00750736	1	1	Fbrs
	340	ENSMUSG00000026222	-0.0960956	-2.72531	-1.46987	0.85857	5.43879e-05	0.0180369	1	0.00428819	0.141544	Sp100
	340	ENSMUSG00000030209	-3.14483	0.884815	0.516876	9.51325e-05	0.24812	0.459759	0.00751805	0.606419	0.797067	Grin2b
	341	ENSMUSG00000038608	0.58122	2.28099	1.1572	0.18224	5.44663e-05	0.0205055	0.468105	0.00428819	0.149661	Dock10
	341	ENSMUSG00000102476	-2.64643	0.417291	0.705622	9.5501e-05	0.553262	0.272194	0.00751805	0.899723	0.6136	Gm37245
	341	ENSMUSG00000045691	-7.54145	-5.24222	-8.74043	0.000186624	0.00141279	8.63488e-05	0.0113272	0.0415937	0.00681396	Thtpa
	342	ENSMUSG00000035351	8.9028	2.01337	2.73725	9.57809e-05	0.534655	0.363608	0.00751805	0.88601	0.697546	Nup37
	342	ENSMUSG00000069268	3.40244	5.22818	2.22737	0.000985894	5.45403e-05	0.0789843	0.0277088	0.00428819	0.31673	Hist1h2bf
	343	ENSMUSG00000076498	-0.517307	-1.93815	-0.407772	0.197399	5.46601e-05	0.355615	0.489794	0.00428819	0.688524	Trbc2
	343	ENSMUSG00000059203	4.90743	7.33974	7.65169	0.000615098	0.000900615	8.76921e-05	0.0207414	0.0320564	0.00687961	Il1rapl2
	344	ENSMUSG00000062232	0.369538	5.22303	0.978689	0.672924	5.49603e-05	0.324975	0.911814	0.0042992	0.65859	Rapgef2
	345	ENSMUSG00000010175	5.63604	5.63604	5.63604	9.76986e-05	0.00950216	0.00258114	0.00762021	0.12613	0.0599275	Prox1
	345	ENSMUSG00000045968	0.357436	2.93521	2.23534	0.515817	5.53249e-05	0.000455633	0.802319	0.00431518	0.0200337	Teddm2
	345	ENSMUSG00000020570	-0.429146	-0.737966	8.40419	0.819409	0.738376	8.93192e-05	0.987952	1	0.00696664	Sypl
	346	ENSMUSG00000026180	-0.357609	1.63855	1.31029	0.264722	5.64685e-05	0.000303543	0.57507	0.00438714	0.0152072	Cxcr2
	346	ENSMUSG00000051169	8.85308	1.94037	6.16014	9.91899e-05	0.548431	0.0717567	0.00771416	0.895988	0.298531	Rpusd3
	347	ENSMUSG00000045083	5.47401	9.89238	10.0882	0.00395494	0.00101384	9.12497e-05	0.0670595	0.0337648	0.00707619	Lingo2
	347	ENSMUSG00000037664	8.8249	8.8249	8.8249	0.000101194	0.0100558	0.00291727	0.00784732	0.128043	0.0638973	Cdkn1c
	348	ENSMUSG00000014980	-5.68755	-7.87327	-4.58008	0.00060969	5.76384e-05	0.0031382	0.0207178	0.00445688	0.0664507	Tsen15
	348	ENSMUSG00000103630	1.94253	0.0894626	5.56799	0.0689662	0.946924	9.22284e-05	0.276137	1	0.00713154	Gm37242
	348	ENSMUSG00000096003	3.26014	0.689432	2.887	0.000101644	0.524928	0.00492405	0.00785958	0.876806	0.0846759	Gm3500
	349	ENSMUSG00000041406	1.82809	0.97978	2.11888	0.000105267	0.100638	0.000167139	0.00811638	0.375808	0.0101296	BC055324
	349	ENSMUSG00000060126	0.265736	1.112	0.156531	0.236293	5.78456e-05	0.536905	0.54092	0.00446008	0.870494	Tpt1
	349	ENSMUSG00000065145	1.51849	5.73053	6.58093	0.330408	0.00997779	9.3331e-05	0.658484	0.127656	0.00718595	Vaultrc5
	350	ENSMUSG00000101652	-1.15964	-1.24329	-1.0145	0.000106442	0.000360347	0.00173401	0.00818353	0.0167694	0.0476369	Gm6060
	350	ENSMUSG00000090570	-1.10591	5.36804	-0.53461	0.248276	5.84292e-05	0.601812	0.553508	0.0044922	0.925646	Gm17041
	350	ENSMUSG00000021313	4.66074	7.87231	8.70493	0.00376781	0.00205237	9.34662e-05	0.0649091	0.053463	0.00718595	Ryr2
	351	ENSMUSG00000100955	3.7077	9.29759	9.58647	0.0531848	0.00247619	9.39096e-05	0.242238	0.0603619	0.00719947	Gm18728
	351	ENSMUSG00000095186	0.862025	4.2564	0.936921	0.261905	5.89715e-05	0.287106	0.571397	0.00452098	0.628205	Gm10718
	351	ENSMUSG00000024130	8.74147	4.92779	2.43584	0.000107311	0.180427	0.414014	0.0082269	0.525907	0.750519	Abca3
	352	ENSMUSG00000044712	-2.10642	-1.30687	-1.39173	0.000110337	0.026367	0.013401	0.00843484	0.185237	0.125341	Slc38a6
	353	ENSMUSG00000061603	0.321765	2.11524	1.74202	0.437649	6.02555e-05	0.000235659	0.735553	0.00459325	0.0127752	Akap6
	354	ENSMUSG00000066842	0.619268	3.46528	2.78145	0.33641	6.13032e-05	0.000234002	0.66567	0.00465991	0.0127218	Hmcn1
	354	ENSMUSG00000081078	-2.97493	-0.78716	-1.97664	0.00011281	0.294935	0.00873855	0.00857518	0.664377	0.105501	Gm12568
	355	ENSMUSG00000038375	0.785303	7.985	7.985	0.655675	0.000772669	9.79147e-05	0.900875	0.0290855	0.0074066	Trp53inp2
	355	ENSMUSG00000048058	-0.0234539	-6.19139	-0.190001	0.998608	6.26859e-05	0.848321	1	0.00474526	1	Ldlrad3
	356	ENSMUSG00000047454	0.0870074	1.34672	-0.777465	0.749764	6.27788e-05	0.012211	0.952929	0.00474526	0.12042	Gphn
	356	ENSMUSG00000097330	8.66195	8.38061	8.66195	0.000113495	0.0269146	0.00311825	0.00857876	0.187047	0.0662265	Gm26672
	358	ENSMUSG00000029246	-2.25974	-5.81859	-6.61806	0.0644208	0.000419718	9.89725e-05	0.266416	0.0185455	0.00743925	Ppat
	358	ENSMUSG00000007617	-0.200725	8.11215	0.0187278	0.880211	6.34787e-05	0.989891	1	0.00477137	1	Homer1
	358	ENSMUSG00000072664	8.63538	8.63538	8.18267	0.000115704	0.0106858	0.0156565	0.00869623	0.130313	0.13338	Ugt3a1
	359	ENSMUSG00000049288	-0.829876	-8.84188	-0.453786	0.277485	6.37753e-05	0.510634	0.592646	0.0047803	0.84701	Lix1l
	359	ENSMUSG00000037101	8.63144	8.63144	8.63144	0.000116026	0.0106993	0.003158	0.00869623	0.130313	0.066545	Ttc29
	359	ENSMUSG00000102467	-1.8792	-0.730555	-2.09175	0.000169616	0.188256	9.9729e-05	0.0107891	0.536972	0.00747523	Gm37167
	361	ENSMUSG00000036792	-2.59119	-1.5197	-3.70254	0.00250373	0.0922026	0.000100815	0.0497583	0.358227	0.00751479	Mbd5
	361	ENSMUSG00000101878	0.930623	2.07409	1.66194	0.019551	6.48079e-05	0.000356926	0.150239	0.00483079	0.0170293	Gm8203
	362	ENSMUSG00000105518	-4.15244	4.47804	-4.33214	0.000118812	0.000149871	0.000118356	0.00879031	0.00916564	0.00831552	RP23-326D6.5
	362	ENSMUSG00000030056	0.13546	3.52062	3.94515	0.869192	0.00153835	0.000101175	1	0.0441315	0.00752077	Isy1
	363	ENSMUSG00000081585	-3.4755	-2.7331	-1.85425	0.000118907	0.00143789	0.00935479	0.00879031	0.0420566	0.108612	Gm12926
	363	ENSMUSG00000098710	-0.279186	-0.564836	-0.868283	0.160614	0.0163276	0.000101794	0.448801	0.151703	0.00753612	Mir7067
	363	ENSMUSG00000098112	-2.76116	-4.49913	-3.21958	0.00428249	6.63075e-05	0.00191077	0.0704816	0.00490522	0.0505421	Bin2
	364	ENSMUSG00000099005	-3.4755	-2.7331	-1.85425	0.000118907	0.00143789	0.00935479	0.00879031	0.0420566	0.108612	Mir6398
	364	ENSMUSG00000096736	0.946586	4.08218	0.800647	0.205265	6.63533e-05	0.349978	0.501996	0.00490522	0.682036	Gm17535
	364	ENSMUSG00000103144	3.47145	1.00089	6.85844	0.00583235	0.527197	0.000102419	0.0856674	0.879023	0.00753612	Pcdhga1
	365	ENSMUSG00000097016	-0.593087	4.52991	4.52991	0.666401	0.000889306	0.000102439	0.907912	0.0319003	0.00753612	Gm26708
	366	ENSMUSG00000091418	3.66507	1.88404	1.8447	0.000123383	0.140058	0.110668	0.00907135	0.451303	0.384862	Gm3164
	366	ENSMUSG00000054626	2.25012	7.06786	6.9317	0.123053	0.000257205	0.000102502	0.384357	0.0132335	0.00753612	Xlr
	367	ENSMUSG00000095547	0.886451	4.06671	0.911712	0.233311	7.03461e-05	0.284708	0.537974	0.00515788	0.625813	Gm10719
	367	ENSMUSG00000002578	1.15447	2.07408	4.39421	0.191745	0.0720565	0.000103224	0.480775	0.309123	0.00756857	Ikzf4
	368	ENSMUSG00000102748	3.48207	1.00162	6.93835	0.00630805	0.531962	0.000106303	0.0894733	0.883397	0.00766895	Pcdhgb2
	368	ENSMUSG00000086629	-0.791344	4.98659	-1.42867	0.449873	7.06642e-05	0.221696	0.745622	0.00516713	0.564926	2810403D21Rik
	369	ENSMUSG00000034218	-8.75135	-8.70272	-5.94219	0.000126662	0.000162893	0.00108143	0.00923672	0.00957048	0.0356677	Atm
	369	ENSMUSG00000103037	3.48207	1.00162	6.93835	0.00630805	0.531962	0.000106303	0.0894733	0.883397	0.00766895	Pcdhgb1
	370	ENSMUSG00000075184	8.50132	8.50132	7.31341	0.000127182	0.0111552	0.0339877	0.00924957	0.132528	0.196418	F930017D23Rik
	370	ENSMUSG00000103332	3.48207	1.00162	6.93835	0.00630805	0.531962	0.000106303	0.0894733	0.883397	0.00766895	Pcdhga2
	371	ENSMUSG00000000340	-2.43084	-5.62356	-0.0303188	0.0270773	7.64607e-05	0.993334	0.173967	0.00554577	1	Dbt
	371	ENSMUSG00000103567	3.48207	1.00162	6.93835	0.00630805	0.531962	0.000106303	0.0894733	0.883397	0.00766895	Pcdhga5
	371	ENSMUSG00000024899	6.22033	5.21118	5.26554	0.000127997	0.0486501	0.0241817	0.00928376	0.247472	0.161346	Papss2
	372	ENSMUSG00000045327	-0.963946	-8.84204	-0.453573	0.242422	7.78195e-05	0.51453	0.546619	0.00562787	0.850273	6330549D23Rik
	372	ENSMUSG00000048915	8.48826	8.48826	5.3328	0.00012836	0.011202	0.106982	0.00928506	0.132733	0.376731	Efna5
	372	ENSMUSG00000103677	3.48207	1.00162	6.93835	0.00630805	0.531962	0.000106303	0.0894733	0.883397	0.00766895	Pcdhga4
	373	ENSMUSG00000029822	-0.332559	9.07716	-0.0427131	0.821968	7.81915e-05	0.979114	0.9886	0.00562787	1	Osbpl3
	373	ENSMUSG00000104346	3.48207	1.00162	6.93835	0.00630805	0.531962	0.000106303	0.0894733	0.883397	0.00766895	Pcdhga3
	374	ENSMUSG00000038515	8.47332	4.08946	8.47332	0.000129721	0.247763	0.00336938	0.00933333	0.606096	0.0686349	Grtp1
	374	ENSMUSG00000063849	-8.24225	-9.46205	-8.34904	0.000151744	7.82742e-05	0.000161144	0.0100822	0.00562787	0.00987748	Ppcdc
	375	ENSMUSG00000102495	-3.78269	-4.30454	-6.67348	0.00153982	0.00121953	0.000106953	0.0366358	0.0375903	0.00767469	Gm26524
	375	ENSMUSG00000001020	-4.16359	4.23709	-4.33836	0.000130867	0.000334512	0.000132211	0.00937103	0.0158197	0.00877744	S100a4
	376	ENSMUSG00000028873	8.59147	3.30155	3.17575	0.000131207	0.274054	0.238971	0.00937103	0.637052	0.586218	Cdca8
	377	ENSMUSG00000029094	2.51655	1.01911	5.99727	0.0353765	0.505467	0.000109759	0.196197	0.859502	0.00783422	Afap1
	377	ENSMUSG00000032261	6.08597	4.8917	-1.59641	0.000131738	0.0916919	0.535986	0.00937103	0.356955	0.869474	Sh3bgrl2
	378	ENSMUSG00000083512	2.98576	1.42324	5.30471	0.00692463	0.323694	0.000111889	0.0947456	0.691726	0.00796516	Gm12749
	378	ENSMUSG00000105416	-0.812012	4.87925	0.392507	0.430869	8.01163e-05	0.721226	0.731089	0.00569787	1	RP24-560A18.3
	378	ENSMUSG00000049892	8.45013	8.45013	6.77228	0.000131768	0.0113384	0.0484021	0.00937103	0.133175	0.23973	Rasd1
	379	ENSMUSG00000026429	-3.31416	0.807387	-2.98533	0.000131986	0.349129	0.000780329	0.00937103	0.705414	0.0291094	Ube2t
	380	ENSMUSG00000080866	2.78572	2.73838	2.52305	0.000132558	0.00674306	0.00504192	0.00938684	0.110357	0.0851941	Gm5687
	380	ENSMUSG00000024661	-0.378361	1.27849	1.13382	0.159807	8.13826e-05	0.00013592	0.447568	0.00576296	0.00885589	Fth1
	381	ENSMUSG00000100826	-1.24314	-2.26224	-3.01915	0.0648525	0.00392513	0.000116177	0.266924	0.0814315	0.00820527	Snhg14
	381	ENSMUSG00000011837	8.4323	-0.0694495	2.93309	0.000133436	0.98207	0.332363	0.00941508	1	0.664158	Snapc2
	382	ENSMUSG00000039740	-7.13785	-5.26852	-0.411241	0.000133767	0.000865022	0.162548	0.00941508	0.0313282	0.47555	Alg2
	382	ENSMUSG00000020600	0.623127	1.92665	0.306405	0.101282	8.30871e-05	0.480335	0.344549	0.00585285	0.8178	Slc7a15
	383	ENSMUSG00000052769	8.42628	1.61002	1.34589	0.000134006	0.614047	0.642942	0.00941508	0.948341	0.956645	Gm9889
	383	ENSMUSG00000068399	0.990406	7.36368	6.20392	0.477151	8.40808e-05	0.000674801	0.769856	0.00590739	0.0262859	Gm7247
	384	ENSMUSG00000029186	9.05828	9.15072	1.81496	0.000135091	0.00590741	0.51116	0.00946658	0.104019	0.847284	Pi4k2b
	384	ENSMUSG00000001100	-3.66025	1.64006	-4.03695	0.000222698	0.0820064	0.000120143	0.0123304	0.333432	0.00841911	Poldip2
	385	ENSMUSG00000025950	4.7857	6.66888	6.38469	0.000521099	0.000170527	0.000120635	0.019341	0.00988948	0.00843162	Idh1
	385	ENSMUSG00000087701	-0.832951	-0.774567	-0.550541	0.000136866	0.00227566	0.0204909	0.00956601	0.0570165	0.149661	Gm13493
	386	ENSMUSG00000038256	-2.34466	-4.84252	-1.68198	0.0192518	8.90849e-05	0.0984558	0.149303	0.00621033	0.358994	Bcl9
	386	ENSMUSG00000107944	8.34901	1.95621	7.10182	0.00014151	0.544723	0.0379177	0.00986501	0.892852	0.208571	RP23-337M7.12
	386	ENSMUSG00000053175	0.90952	-0.729302	8.97349	0.583987	0.722123	0.000120973	0.853043	1	0.00843334	Bcl3
	387	ENSMUSG00000060568	-0.565597	0.821657	-3.68699	0.436788	0.276659	0.00012235	0.735055	0.640729	0.00848793	Fam78b
	387	ENSMUSG00000006398	8.3335	8.3335	1.54996	0.000143068	0.0117711	0.594564	0.00992535	0.134824	0.920284	Cdc20
	387	ENSMUSG00000105704	-0.105672	2.62126	-0.543933	0.839359	8.9713e-05	0.352973	0.99688	0.00623795	0.685293	RP24-567O8.4
	388	ENSMUSG00000094392	-0.691872	-1.01157	-1.0578	0.00708537	0.000733622	0.000122387	0.0956995	0.0281612	0.00848793	Gm3788
	388	ENSMUSG00000107789	8.31676	3.77968	7.88635	0.000144763	0.277974	0.0173755	0.00992535	0.642722	0.139072	RP24-124B23.14
	388	ENSMUSG00000095217	1.63395	6.49959	0.178344	0.136851	9.06197e-05	0.889635	0.410116	0.00628237	1	Hist1h2bn
	389	ENSMUSG00000052751	8.31676	8.31676	8.31676	0.000144763	0.0118345	0.00359189	0.00992535	0.135111	0.0714363	Repin1
	389	ENSMUSG00000000631	-5.06233	-6.22292	-5.95466	0.000453336	9.46233e-05	0.000124945	0.017945	0.00651207	0.00864305	Myo18a
	389	ENSMUSG00000012114	1.09589	9.45772	0.873328	0.437016	9.08187e-05	0.592699	0.735209	0.00628237	0.918771	Med15
	391	ENSMUSG00000018169	-9.27907	-9.49046	-9.67636	0.000144906	0.00015434	0.000126458	0.00992535	0.00922922	0.00870295	Mfng
	392	ENSMUSG00000093843	-1.73881	1.3237	4.32459	0.116941	0.277173	0.000127209	0.375465	0.641306	0.00873233	Gm25939
	392	ENSMUSG00000020300	-9.04433	-6.64647	-7.70957	0.000145251	0.000910417	0.000406649	0.00992535	0.0322666	0.0186124	Cpeb4
	393	ENSMUSG00000001143	-1.98595	-2.37378	-0.156223	0.000260771	9.615e-05	0.775176	0.0132149	0.00656267	1	Lman2l
	393	ENSMUSG00000071633	8.31289	8.31289	8.31289	0.000145287	0.0118513	0.00359864	0.00992535	0.135111	0.0714656	Gm4952
	394	ENSMUSG00000001998	-3.1985	-4.27321	-1.46297	0.00101231	9.61523e-05	0.117978	0.0279978	0.00656267	0.396685	Ap4e1
	394	ENSMUSG00000107875	8.30659	8.30659	8.11794	0.000145935	0.0118753	0.0108753	0.00992535	0.135111	0.114493	RP23-205F19.4
	395	ENSMUSG00000015312	-1.59741	2.5155	3.15694	0.0338107	0.0047393	0.000128688	0.192675	0.0916822	0.00876677	Gadd45b
	395	ENSMUSG00000037196	5.08597	5.14704	4.85459	0.000146017	0.00805498	0.00606415	0.00992535	0.119386	0.0922443	Pacrg
	396	ENSMUSG00000083894	8.30343	8.30343	8.30343	0.000146261	0.0118874	0.00361264	0.00992535	0.135111	0.0716907	Gm11489
	397	ENSMUSG00000064949	-7.26225	-5.13774	-7.14231	0.000146433	0.00111231	0.000188886	0.00992535	0.0355478	0.0109582	Snora61
	397	ENSMUSG00000040034	1.14088	-2.28702	6.79677	0.447423	0.238627	0.000132444	0.743467	0.595991	0.00877744	Nup43
	398	ENSMUSG00000020715	0.506942	6.02989	1.01045	0.612838	9.9061e-05	0.376895	0.873133	0.00669757	0.711596	Ern1
	398	ENSMUSG00000031256	-5.87544	-7.15016	-7.091	0.000549958	0.000143753	0.000132746	0.0197581	0.00886862	0.00877744	Cstf2
	399	ENSMUSG00000005883	8.28672	1.05834	8.28672	0.000147869	0.736168	0.00363648	0.00993477	1	0.0718985	Spo11
	399	ENSMUSG00000102222	3.48209	1.00583	6.93867	0.00710145	0.536225	0.000133085	0.0956995	0.886608	0.00877744	Pcdhga10
	400	ENSMUSG00000103930	2.73616	-2.69618	1.20468	0.000148108	0.130752	0.368847	0.00993477	0.434907	0.703025	Gm36961
	400	ENSMUSG00000102440	3.48209	1.00583	6.93867	0.00710145	0.536225	0.000133085	0.0956995	0.886608	0.00877744	Pcdhga9
	401	ENSMUSG00000031876	8.73378	9.26109	9.3406	0.000148382	0.00511135	0.00105552	0.00993477	0.0962501	0.0351521	Cmtm1
	401	ENSMUSG00000102742	3.48209	1.00583	6.93867	0.00710145	0.536225	0.000133085	0.0956995	0.886608	0.00877744	Pcdhga11
	402	ENSMUSG00000036718	8.28272	8.28272	8.28272	0.000148418	0.0119668	0.0036435	0.00993477	0.135195	0.0719684	Micall2
	402	ENSMUSG00000103088	3.48209	1.00583	6.93867	0.00710145	0.536225	0.000133085	0.0956995	0.886608	0.00877744	Pcdhgb6
	403	ENSMUSG00000068463	-6.81529	-6.32577	-6.71474	0.000150057	0.00046427	0.000226271	0.0100155	0.0202153	0.0124769	B630019A10Rik
	403	ENSMUSG00000103472	3.48209	1.00583	6.93867	0.00710145	0.536225	0.000133085	0.0956995	0.886608	0.00877744	Pcdhga7
	404	ENSMUSG00000047977	1.07142	3.82405	0.109254	0.135845	0.000104841	0.895732	0.408202	0.00698309	1	Synb
	404	ENSMUSG00000103585	3.48209	1.00583	6.93867	0.00710145	0.536225	0.000133085	0.0956995	0.886608	0.00877744	Pcdhgb4
	404	ENSMUSG00000024989	8.26304	7.60539	8.26304	0.000150368	0.0462408	0.00367204	0.0100155	0.240956	0.072283	Cep55
	405	ENSMUSG00000103749	3.48209	1.00583	6.93867	0.00710145	0.536225	0.000133085	0.0956995	0.886608	0.00877744	Pcdhgb5
	406	ENSMUSG00000048997	8.23911	0.494569	8.23911	0.000152965	0.873494	0.00370857	0.0101383	1	0.0727892	Atxn7l2
	406	ENSMUSG00000103793	3.48209	1.00583	6.93867	0.00710145	0.536225	0.000133085	0.0956995	0.886608	0.00877744	Pcdhga6
	406	ENSMUSG00000083892	-0.227078	-2.45327	-1.01604	0.655695	0.000108785	0.0755328	0.900875	0.00720511	0.307838	Gm1848
	407	ENSMUSG00000078912	8.20866	8.20866	8.20866	0.000156399	0.0122554	0.00375608	0.0103404	0.136178	0.0733258	Gm11011
	407	ENSMUSG00000063730	1.73332	4.67255	3.19702	0.0366048	0.000108978	0.00171989	0.199273	0.00720511	0.0473217	Hsd3b2
	407	ENSMUSG00000103897	3.48209	1.00583	6.93867	0.00710145	0.536225	0.000133085	0.0956995	0.886608	0.00877744	Pcdhga8
	408	ENSMUSG00000039943	-1.12988	7.91662	-0.532808	0.484525	0.000109654	0.75748	0.777012	0.00723205	1	Plcb4
	408	ENSMUSG00000021575	7.19148	7.39263	6.58479	0.000157208	0.00423679	0.012342	0.0103682	0.0858153	0.120762	Ahrr
	408	ENSMUSG00000104063	3.48209	1.00583	6.93867	0.00710145	0.536225	0.000133085	0.0956995	0.886608	0.00877744	Pcdhgb7
	409	ENSMUSG00000058174	-0.290284	-0.374967	-0.969029	0.199249	0.160889	0.000134346	0.492249	0.491357	0.00881735	Gm5148
	409	ENSMUSG00000097554	1.41638	1.54497	1.6066	0.00015759	0.00134235	0.000270724	0.0103682	0.0401348	0.0141229	Gm26825
	409	ENSMUSG00000019992	-1.16708	-5.10242	-3.7255	0.175098	0.000110304	0.00154568	0.462306	0.00725006	0.0441537	Mtfr2
	410	ENSMUSG00000028163	-0.380099	2.91857	0.972581	0.51759	0.000110466	0.132932	0.803236	0.00725006	0.424819	Nfkb1
	410	ENSMUSG00000048031	8.19167	8.19167	7.72676	0.000158289	0.0123227	0.0192203	0.010384	0.136289	0.145375	Fcrl5
	410	ENSMUSG00000100755	-0.290284	-0.374967	-0.969029	0.199249	0.160889	0.000134346	0.492249	0.491357	0.00881735	Rps23-ps1
	411	ENSMUSG00000014592	1.54925	2.59291	2.44991	0.00358772	0.000279572	0.00013486	0.0627679	0.0140136	0.00882957	Camta1
	411	ENSMUSG00000023341	8.18438	8.18438	8.18438	0.000158946	0.0123491	0.00379249	0.010384	0.136525	0.0737904	Mx2
	412	ENSMUSG00000012126	-1.4406	-0.959913	-1.61104	0.000221496	0.0276176	0.000135654	0.0123304	0.189474	0.00885589	Ubxn11
	412	ENSMUSG00000095891	0.826481	3.94151	0.774742	0.272907	0.000114851	0.368273	0.586851	0.00750129	0.702479	Gm10717
	413	ENSMUSG00000030424	8.17459	8.17459	8.17459	0.000160062	0.0123883	0.00380787	0.0104288	0.136702	0.0740361	Zfp939
	413	ENSMUSG00000035370	-8.41395	-11.0726	-9.37154	0.000469461	0.00011587	0.000296669	0.0183083	0.00753127	0.0149651	Adat3
	414	ENSMUSG00000078441	-8.41395	-11.0726	-9.37154	0.000469461	0.00011587	0.000296669	0.0183083	0.00753127	0.0149651	Scamp4
	414	ENSMUSG00000073407	-0.986732	-0.52116	-2.28949	0.0622015	0.387942	0.000138554	0.261378	0.740417	0.00900568	Gm6034
	415	ENSMUSG00000028164	5.0084	4.79353	9.52452	0.00791653	0.0721521	0.00013895	0.101991	0.309356	0.00900965	Manba
	415	ENSMUSG00000070699	8.14199	3.84518	0.210967	0.000163805	0.27039	0.941707	0.0106213	0.633074	1	Sars2
	415	ENSMUSG00000022864	0.595423	3.48144	1.87515	0.366893	0.000118169	0.0145507	0.692629	0.00766219	0.129138	D16Ertd472e
	416	ENSMUSG00000026480	-3.55363	0.35444	0.568931	0.000164673	0.704704	0.500598	0.010623	1	0.838245	Ncf2
	416	ENSMUSG00000084170	0.944479	4.98349	2.42587	0.399647	0.000119949	0.0620253	0.70224	0.00775891	0.274332	Gm11954
	417	ENSMUSG00000022721	-4.44123	-6.8549	-5.75879	0.00304824	0.000120741	0.000540178	0.0565691	0.00777433	0.0222258	Trmt2a
	417	ENSMUSG00000035638	8.13013	8.13013	8.13013	0.000165232	0.0125678	0.00387856	0.010623	0.137291	0.0745874	Muc20
	417	ENSMUSG00000055660	-0.388269	2.0332	6.02799	0.813253	0.309482	0.000140602	0.984793	0.678607	0.00905726	Mettl4
	418	ENSMUSG00000040112	-8.28952	-9.94424	-9.60841	0.000293994	0.00012209	0.000140694	0.0140537	0.0078157	0.00905726	Mrps35
	418	ENSMUSG00000079620	8.13013	8.13013	8.13013	0.000165232	0.0125678	0.00387856	0.010623	0.137291	0.0745874	Muc4
	419	ENSMUSG00000064280	-1.51399	8.74577	-0.212668	0.387322	0.000121054	0.906989	0.696409	0.00777433	1	Ccdc146
	419	ENSMUSG00000100801	1.41651	1.54472	1.607	0.000165411	0.00139486	0.000282666	0.010623	0.0412918	0.0145157	Gm15459
	420	ENSMUSG00000060548	8.12286	8.12286	4.22496	0.000166187	0.0125988	0.181902	0.0106474	0.137291	0.510513	Tnfrsf19
	421	ENSMUSG00000021662	2.89114	6.85965	5.79503	0.0113679	0.000122279	0.00017346	0.120622	0.0078157	0.0103495	Arhgef28
	422	ENSMUSG00000026224	5.17196	5.7843	5.60649	0.000168466	0.00101762	0.000722039	0.0107423	0.0337648	0.0275985	4933407L21Rik
	422	ENSMUSG00000043024	-3.25951	-4.71599	-3.2346	0.00211107	0.000127366	0.00330601	0.0442077	0.00812153	0.0680154	Gm16433
	423	ENSMUSG00000101904	-4.94875	-6.97543	0.113798	0.00150106	0.000131307	0.900108	0.0360823	0.00835307	1	Gm29427
	424	ENSMUSG00000026826	-1.87939	6.25185	0.0282937	0.122241	0.000135493	0.981693	0.384184	0.00858287	1	Nr4a2
	424	ENSMUSG00000041827	8.08578	8.08578	0.342394	0.000170438	0.0127478	0.905458	0.0107891	0.138023	1	Oasl1
	424	ENSMUSG00000064109	-1.56294	-1.17086	-2.33254	0.00492256	0.0583178	0.000148592	0.0771469	0.272207	0.00943035	Hcst
	425	ENSMUSG00000033068	0.568832	8.6932	-0.914888	0.721645	0.000135558	0.622126	0.937198	0.00858287	0.941668	Entpd6
	425	ENSMUSG00000106230	-0.0935851	-0.465901	-7.63465	0.868545	0.573263	0.000151515	1	0.915758	0.00955712	RP23-447N11.2
	425	ENSMUSG00000025747	3.6788	3.69571	1.53295	0.000170551	0.00653763	0.176237	0.0107891	0.108593	0.500832	Tyms
	426	ENSMUSG00000093650	0.605483	3.62843	2.72506	0.395548	0.00013652	0.00102474	0.699389	0.0086226	0.0344253	Gm20631
	426	ENSMUSG00000086127	-3.71374	1.49189	1.34383	0.000170803	0.0780314	0.0795417	0.0107891	0.32529	0.317382	Gm11934
	426	ENSMUSG00000045273	-0.436718	-0.0507066	-3.15172	0.530269	0.942782	0.000151566	0.813049	1	0.00955712	Cenph
	427	ENSMUSG00000086697	0.284205	-0.677649	-6.96532	0.73962	0.549557	0.000151884	0.947389	0.896515	0.00955712	4933427G23Rik
	427	ENSMUSG00000023349	8.07298	8.07298	7.89719	0.000171994	0.0128006	0.0116293	0.0108388	0.138223	0.118424	Clec4n
	427	ENSMUSG00000091366	-2.50654	5.03284	-0.124339	0.0201767	0.000136826	0.906046	0.152719	0.0086226	1	Gm17040
	428	ENSMUSG00000087269	6.4769	7.11038	7.11038	0.000173783	0.0014969	0.000230426	0.010926	0.0433119	0.0126284	D330023K18Rik
	428	ENSMUSG00000004360	0.232584	1.93992	0.388808	0.536613	0.000138004	0.350313	0.817698	0.00867573	0.682244	9330159F19Rik
	429	ENSMUSG00000013353	0.781993	1.57336	2.02704	0.20104	0.0353614	0.000152462	0.495446	0.212873	0.00956317	4931406B18Rik
	429	ENSMUSG00000036117	0.0813192	12.1304	5.17577	0.966185	0.000138581	0.0378384	1	0.00867573	0.208347	Il5
	429	ENSMUSG00000101389	8.05183	8.05183	8.05183	0.000174587	0.0128881	0.00400507	0.0109509	0.138612	0.076479	Ms4a4a
	430	ENSMUSG00000108042	0.337619	4.18201	4.31171	0.709156	0.000992847	0.000153443	0.930204	0.0334374	0.00960231	RP23-4F16.14
	430	ENSMUSG00000070337	8.04047	8.04047	6.34988	0.00017617	0.0129379	0.0584991	0.0110088	0.138696	0.267612	Gpr179
	431	ENSMUSG00000030352	3.28728	-1.51646	5.65794	0.0243077	0.429243	0.000155554	0.167075	0.782331	0.00971187	Tspan9
	431	ENSMUSG00000022679	2.27366	1.50693	1.02216	0.000176327	0.0539503	0.149966	0.0110088	0.261388	0.454116	Mpv17l
	432	ENSMUSG00000026482	-0.752904	3.26365	2.97713	0.290245	0.000239565	0.000156499	0.609315	0.0126154	0.00973114	Rgl1
	432	ENSMUSG00000078907	8.02136	2.05408	8.02136	0.00017857	0.525701	0.00405693	0.011123	0.877603	0.0770415	Fam186b
	432	ENSMUSG00000002489	-0.656012	7.27853	-0.251916	0.604997	0.000141189	0.855352	0.868167	0.00879455	1	Tiam1
	433	ENSMUSG00000094050	-1.59216	2.70195	0.805533	0.0073311	0.000143035	0.188744	0.097742	0.00886862	0.516307	Gm23472
	433	ENSMUSG00000104276	8.00598	8.00598	8.00598	0.000180329	0.0130799	0.00408125	0.0111713	0.139242	0.07737	Gm37866
	434	ENSMUSG00000053580	-1.35642	2.06288	-3.41354	0.0757253	0.0196717	0.000158598	0.289458	0.164692	0.00983341	Tanc2
	434	ENSMUSG00000022244	8.00146	-0.39513	8.00146	0.000180964	0.898142	0.00408928	0.0111713	1	0.077372	Amacr
	435	ENSMUSG00000097353	0.86593	-3.12249	-3.97214	0.233219	0.00247051	0.000159865	0.537902	0.0603257	0.00987519	A430046D13Rik
	435	ENSMUSG00000078128	2.69968	0.255332	-0.512907	0.00018121	0.797834	0.586934	0.0111713	1	0.914246	Gm2178
	435	ENSMUSG00000097091	0.484428	-8.1841	1.01195	0.64101	0.000143567	0.351661	0.891406	0.00886862	0.683781	4930526L06Rik
	436	ENSMUSG00000026577	7.99875	7.99875	0.880275	0.000181267	0.0131106	0.760213	0.0111713	0.139242	1	Blzf1
	436	ENSMUSG00000107304	1.25235	1.9023	2.08726	0.00716355	0.00170868	0.000160698	0.0962376	0.0469171	0.00987519	RP24-351O18.5
	437	ENSMUSG00000042579	7.99794	7.99794	7.71797	0.000181421	0.0131147	0.0149601	0.0111713	0.139242	0.130321	4632404H12Rik
	437	ENSMUSG00000039316	-2.16739	-2.13901	-2.53122	0.000500864	0.00177471	0.000160736	0.0188764	0.0480922	0.00987519	Rftn1
	438	ENSMUSG00000026519	-5.92783	-10.016	-7.21851	0.001626	0.000145292	0.0007971	0.0377645	0.00892616	0.0294216	Tmem63a
	438	ENSMUSG00000083061	1.33082	0.995895	1.24958	0.00018185	0.0269939	0.00265535	0.0111721	0.187163	0.0609146	Gm12191
	438	ENSMUSG00000025212	-5.34187	-4.43173	-7.02283	0.00132202	0.0071463	0.000160739	0.033154	0.113176	0.00987519	Sfxn3
	439	ENSMUSG00000050810	7.98847	7.98847	7.98847	0.0001826	0.0131543	0.00411094	0.0111761	0.139316	0.0774501	Oog3
	441	ENSMUSG00000067235	1.82856	2.24921	3.12843	0.0064371	0.0114869	0.000162449	0.0907365	0.133596	0.00991232	H2-Q10
	441	ENSMUSG00000091475	7.96964	7.21155	7.96964	0.000185109	0.0553713	0.00414335	0.011295	0.264463	0.0776417	2810468N07Rik
	442	ENSMUSG00000102758	-0.293056	-0.0806804	-1.29532	0.332886	0.821481	0.000163968	0.661274	1	0.00998241	Naaladl2
	443	ENSMUSG00000074852	5.65764	8.03517	3.90712	0.000187405	0.000498556	0.0304131	0.0113272	0.0213285	0.184862	Hpse2
	444	ENSMUSG00000004085	7.5625	8.97867	8.79907	0.000187883	0.000748382	0.000401227	0.0113272	0.0285244	0.0185366	Zak
	444	ENSMUSG00000104303	-0.844902	4.13094	-0.532725	0.441015	0.000151533	0.651802	0.737534	0.00917921	0.963194	Gm36976
	445	ENSMUSG00000107195	2.27499	2.61289	4.43544	0.0123097	0.0324668	0.000170149	0.12397	0.204267	0.0102682	RP23-477N9.6
	446	ENSMUSG00000102418	7.94404	7.94404	7.94404	0.000188427	0.0133441	0.00418677	0.0113272	0.140118	0.0779085	Sh2d1b1
	446	ENSMUSG00000044348	1.16811	2.67395	9.77296	0.559657	0.317941	0.000170663	0.835542	0.687517	0.0102682	Slc25a53
	447	ENSMUSG00000078901	-1.82618	5.65049	-0.26792	0.203362	0.000152995	0.854078	0.499522	0.00921016	1	Gm14440
	447	ENSMUSG00000055407	-6.98859	0.158019	-9.56019	0.00103084	0.396259	0.00017077	0.0283049	0.750464	0.0102682	Map6
	447	ENSMUSG00000031482	7.94252	0.618738	6.78204	0.000188621	0.842245	0.0424825	0.0113272	1	0.2231	Slc25a15
	448	ENSMUSG00000023505	7.94308	7.94308	-0.169467	0.000188624	0.0133492	0.953315	0.0113272	0.140118	1	Cdca3
	448	ENSMUSG00000031530	1.14411	8.68848	8.38029	0.485362	0.000232844	0.000170952	0.777695	0.0123582	0.0102682	Dusp4
	449	ENSMUSG00000057036	-0.236743	-0.139361	-1.3551	0.454003	0.709739	0.00017204	0.748852	1	0.0103105	Gm7536
	449	ENSMUSG00000038884	5.81878	-0.337219	-2.91212	0.000189004	0.877572	0.198642	0.0113272	1	0.531127	A230050P20Rik
	449	ENSMUSG00000020778	-7.87972	-8.58581	0.661752	0.000228524	0.000154133	0.0804367	0.0123861	0.00922922	0.319417	Ten1
	450	ENSMUSG00000004451	-3.22453	0.863892	-4.873	0.00418646	0.364657	0.000172846	0.0694535	0.71605	0.0103358	Ralb
	450	ENSMUSG00000083328	-2.35676	-0.397199	-0.178163	0.000190961	0.537591	0.770402	0.0113931	0.88697	1	Gm11826
	451	ENSMUSG00000025997	4.2174	5.20189	2.76265	0.000191122	0.00181908	0.0388274	0.0113931	0.0487546	0.211533	Ikzf2
	451	ENSMUSG00000026245	-4.3043	-5.18665	-4.81313	0.000564298	0.000154807	0.000274493	0.0199536	0.00923661	0.0142869	Farsb
	452	ENSMUSG00000046330	-0.56496	-0.191686	-0.845247	0.00545706	0.418783	0.000174082	0.081873	0.772275	0.0103636	Rpl37a
	452	ENSMUSG00000027718	7.92209	7.37341	7.65277	0.000191374	0.0465048	0.0156493	0.0113931	0.241704	0.13338	Il21
	453	ENSMUSG00000098243	1.32278	0.930403	1.67721	0.000478343	0.0504549	0.000177957	0.0183918	0.252829	0.010571	Gm4258
	453	ENSMUSG00000097155	7.91359	7.91359	3.32547	0.000192741	0.0134787	0.276669	0.0114492	0.140605	0.618474	Gm26511
	454	ENSMUSG00000026335	0.571742	2.96788	2.07171	0.332132	0.000157854	0.00257928	0.660508	0.00934694	0.0599275	Pam
	454	ENSMUSG00000039086	7.90162	7.53868	0.626237	0.000194223	0.0384557	0.827889	0.0115117	0.220829	1	Ss18l1
	454	ENSMUSG00000092827	-0.984036	-0.692733	-1.72231	0.0171726	0.143008	0.000178798	0.142219	0.457674	0.0105975	Mir3091
	455	ENSMUSG00000022248	3.98154	0.706003	0.845066	0.000197148	0.59565	0.492424	0.0116595	0.933667	0.830033	Rad1
	456	ENSMUSG00000066042	7.86465	0.859697	2.25562	0.000199307	0.783058	0.444947	0.0117585	1	0.78235	Med18
	456	ENSMUSG00000057337	-0.89694	-4.07648	-0.779795	0.14894	0.000160563	0.203202	0.430286	0.00947498	0.538466	Chst3
	456	ENSMUSG00000099681	2.95629	7.2022	7.02337	0.0314841	0.000711954	0.000181357	0.186173	0.0276844	0.010702	1700052K11Rik
	457	ENSMUSG00000013629	-3.20617	-9.21644	-8.64603	0.00876287	0.000162606	0.000220356	0.1066	0.00957048	0.0122259	Cad
	457	ENSMUSG00000035864	0.672392	6.63242	7.67352	0.683154	0.00741606	0.000184177	0.916891	0.114954	0.0108226	Syt1
	457	ENSMUSG00000035506	5.88515	7.08945	7.19862	0.000199846	0.00167218	0.000248136	0.0117585	0.0461503	0.0131958	Slc12a8
	458	ENSMUSG00000105788	0.877209	0.860203	1.51549	0.0115913	0.0476108	0.000184204	0.121602	0.244269	0.0108226	AC099934.1
	458	ENSMUSG00000086649	2.96305	2.98593	2.88806	0.000200193	0.00622105	0.00294293	0.0117585	0.106283	0.0642203	Gm15286
	459	ENSMUSG00000044827	-7.74273	-0.139809	-5.49124	0.000200714	0.911823	0.00310255	0.0117585	1	0.0661063	Tlr1
	459	ENSMUSG00000019813	-1.58558	-2.27788	0.845895	0.0027683	0.000166267	0.123346	0.0529816	0.00974746	0.407517	Cep57l1
	459	ENSMUSG00000025592	-5.93055	0.412615	-8.21419	0.00186274	0.724997	0.000186549	0.0412208	1	0.0109313	Dach2
	460	ENSMUSG00000001436	7.85437	7.85437	3.55341	0.000201008	0.0137391	0.248375	0.0117585	0.142222	0.594067	Slc19a1
	461	ENSMUSG00000038304	7.843	7.843	7.843	0.000202401	0.0137866	0.00436472	0.0117587	0.142222	0.0798981	Cd160
	461	ENSMUSG00000070733	1.88841	3.42756	1.89386	0.0037641	0.000168709	0.0146265	0.0649091	0.00984768	0.129399	Fryl
	461	ENSMUSG00000033278	1.37186	8.29943	8.29943	0.461292	0.00126031	0.000188416	0.754493	0.0384795	0.0109582	Ptprm
	462	ENSMUSG00000009418	-4.92084	0.653128	-3.13655	0.000202459	0.551658	0.0105815	0.0117587	0.898636	0.113622	Nav1
	462	ENSMUSG00000028064	-8.94603	-9.04359	-10.1802	0.000394386	0.000457661	0.00018854	0.0163911	0.0199922	0.0109582	Sema4a
	463	ENSMUSG00000029561	7.90534	4.2893	7.27943	0.000202879	0.193941	0.0177953	0.0117587	0.545487	0.140426	Oasl2
	463	ENSMUSG00000090319	-0.993677	-2.05997	-1.50481	0.0243039	0.000170397	0.00265317	0.167075	0.00988948	0.0609146	Gm4462
	464	ENSMUSG00000038844	-7.80643	-7.6839	-9.39929	0.0006495	0.000949695	0.000188956	0.021577	0.0328475	0.0109582	Kif16b
	464	ENSMUSG00000092277	1.58291	0.940029	0.232752	0.000203131	0.0814426	0.632652	0.0117587	0.332483	0.948678	Gm19684
	465	ENSMUSG00000028173	2.1245	9.79944	2.98745	0.170366	0.000171332	0.117825	0.458803	0.0099148	0.396377	Wls
	465	ENSMUSG00000043924	1.32556	-0.922138	7.38213	0.450672	0.67535	0.000189681	0.746007	0.994512	0.0109766	Ncmap
	465	ENSMUSG00000090363	2.77886	0.152164	2.60096	0.000203196	0.92476	0.018388	0.0117587	1	0.142522	Gm3512
	466	ENSMUSG00000068923	1.99367	1.49432	4.35518	0.0264962	0.197509	0.000195071	0.173903	0.549444	0.0112643	Syt11
	466	ENSMUSG00000061882	2.60576	-0.673233	1.33293	0.000203966	0.442684	0.105453	0.011778	0.79476	0.374307	Ccdc62
	466	ENSMUSG00000021109	0.958849	2.99389	1.30687	0.103914	0.000173235	0.0561488	0.350304	0.00997896	0.262037	Hif1a
	467	ENSMUSG00000105731	-0.676802	-6.4444	-0.65082	0.0920864	0.000173518	0.109575	0.325532	0.00997896	0.382488	RP24-409D4.3
	467	ENSMUSG00000029279	7.82312	7.82312	7.39049	0.000205291	0.0138757	0.0215114	0.0118107	0.142621	0.152731	Brdt
	468	ENSMUSG00000049690	-0.512146	4.22435	3.97501	0.584827	0.000484462	0.000196629	0.853839	0.0209588	0.0113057	Nckap5
	468	ENSMUSG00000081919	7.82383	7.82383	7.82383	0.000205411	0.0138755	0.00440106	0.0118107	0.142621	0.0802197	Gm12399
	468	ENSMUSG00000072683	-6.68948	-8.80784	-4.73	0.000981185	0.000173624	0.00789333	0.0277088	0.00997896	0.101871	Gm7457
	469	ENSMUSG00000026436	-1.29296	-0.376238	-0.566969	0.000205997	0.336059	0.124589	0.0118192	0.700384	0.409748	Elk4
	470	ENSMUSG00000081094	-0.292875	-0.391389	-1.01754	0.229006	0.173497	0.000204607	0.533349	0.513776	0.0117131	Rpl19-ps11
	470	ENSMUSG00000050996	7.8016	7.8016	7.8016	0.000208676	0.0139756	0.0044416	0.0119474	0.142938	0.0805052	Cetn1
	470	ENSMUSG00000059363	-4.32308	-6.4683	-5.22165	0.0033274	0.000178433	0.00107298	0.0598469	0.0102159	0.0355139	Fxn
	471	ENSMUSG00000085965	-0.611266	1.80732	2.47759	0.301839	0.0119662	0.000205019	0.623963	0.135195	0.0117131	2310016D23Rik
	471	ENSMUSG00000087155	7.78599	4.5528	5.94478	0.000210749	0.202767	0.0716855	0.0120404	0.554948	0.298281	Gm15008
	472	ENSMUSG00000046620	-0.869554	-0.490556	-1.40226	0.0122565	0.236628	0.000205569	0.123846	0.593092	0.0117196	Rps11-ps4
	472	ENSMUSG00000096574	6.19233	3.7332	2.23999	0.000211682	0.111726	0.265131	0.0120681	0.395809	0.60672	Gm2956
	473	ENSMUSG00000027858	-7.52015	-0.540106	0.338537	0.000212912	0.671416	0.749842	0.0121126	0.991514	1	Tspan2
	473	ENSMUSG00000020611	0.743807	2.96513	2.51088	0.207766	0.000184619	0.000352725	0.505177	0.010503	0.0169149	Gna13
	474	ENSMUSG00000030325	7.76563	7.76563	1.3423	0.000213847	0.0141362	0.642937	0.0121401	0.143414	0.956645	Klrb1c
	474	ENSMUSG00000032481	-1.37384	-0.539702	-4.29093	0.142904	0.604776	0.000212763	0.419896	0.941455	0.0120786	Smarcc1
	474	ENSMUSG00000042473	-0.556133	-6.16638	-2.98086	0.504515	0.000185326	0.0175248	0.793361	0.010521	0.139643	Tbc1d8b
	475	ENSMUSG00000026584	0.886496	1.02446	2.16329	0.07313	0.0982225	0.000214229	0.284167	0.370653	0.0121199	Scyl3
	475	ENSMUSG00000030946	7.75736	7.75736	1.29967	0.000215074	0.0141737	0.65331	0.012184	0.143434	0.963948	Lhpp
	476	ENSMUSG00000048921	7.74065	2.54921	4.55814	0.000217628	0.438775	0.152041	0.012228	0.790629	0.457329	Zfp689
	476	ENSMUSG00000103672	2.75939	4.39178	3.96866	0.00100654	0.00032829	0.000214392	0.0279226	0.0156353	0.0121199	Gm37621
	477	ENSMUSG00000070343	-0.418709	-0.371944	-1.53051	0.249211	0.383298	0.00021533	0.554904	0.735741	0.0121474	Gm10288
	477	ENSMUSG00000048779	7.74217	7.74217	7.74217	0.000217667	0.0142469	0.00455193	0.012228	0.143788	0.0816041	P2ry6
	478	ENSMUSG00000103404	1.19966	1.74004	1.61896	0.00144131	0.000593007	0.000216546	0.0351575	0.0243517	0.0121799	Gm37932
	478	ENSMUSG00000098188	7.74217	-0.968097	7.74217	0.000217667	0.75482	0.00455193	0.012228	1	0.0816041	Sowahc
	479	ENSMUSG00000042476	1.93223	1.60759	2.86509	0.00352927	0.0649941	0.000217462	0.0622748	0.290134	0.0121799	Abcb4
	479	ENSMUSG00000107372	7.74217	-0.968097	7.74217	0.000217667	0.75482	0.00455193	0.012228	1	0.0816041	AC153941.1
	479	ENSMUSG00000024521	-2.63208	6.86896	-0.591668	0.124442	0.000191132	0.723479	0.387166	0.010732	1	Pmaip1
	480	ENSMUSG00000027907	-2.10384	0.870208	-2.27214	0.000252636	0.163245	0.000217502	0.0130234	0.495317	0.0121799	S100a11
	480	ENSMUSG00000064856	-1.75234	2.68612	0.518619	0.00400063	0.000191437	0.404123	0.0676009	0.010732	0.73977	Gm23444
	480	ENSMUSG00000004558	7.73183	-0.568885	0.1937	0.000219019	0.853804	0.946413	0.0122584	1	1	Ndrg2
	481	ENSMUSG00000021127	-0.143816	1.97521	2.09987	0.773061	0.00150184	0.000217717	0.965729	0.0433615	0.0121799	Zfp36l1
	481	ENSMUSG00000095093	7.73281	7.73281	7.73281	0.000219119	0.0142902	0.00456957	0.0122584	0.144021	0.081757	Vmn2r111
	482	ENSMUSG00000017404	-0.497389	-0.557689	-1.09037	0.05932	0.0707483	0.000218628	0.255276	0.305958	0.0122055	Rpl19
	482	ENSMUSG00000041346	5.61017	-0.711707	-1.43554	0.000220688	0.727772	0.468109	0.0123205	1	0.805992	Wrap53
	482	ENSMUSG00000079563	-8.38973	-9.70426	-9.08565	0.000367082	0.000195919	0.000267596	0.015736	0.0109377	0.0140092	Pglyrp2
	483	ENSMUSG00000105643	0.0396878	6.10157	1.10223	0.977158	0.000198591	0.476103	1	0.0110639	0.814116	RP24-68G17.2
	484	ENSMUSG00000031949	2.68002	3.94651	6.50645	0.0350272	0.0294362	0.000220273	0.195492	0.195146	0.0122259	Adat1
	485	ENSMUSG00000092490	7.70921	0.867089	7.70921	0.000222531	0.781141	0.00461234	0.0123304	1	0.0821941	Gm20482
	485	ENSMUSG00000033107	-0.1492	3.43661	0.824773	0.82996	0.000200284	0.285619	0.992664	0.0111123	0.626741	Rnf125
	486	ENSMUSG00000044155	1.03981	1.61613	2.51119	0.0670535	0.0261569	0.000224045	0.272107	0.184588	0.012405	Lsm8
	487	ENSMUSG00000027326	5.17948	7.16454	2.83289	0.000224591	0.000574083	0.0845678	0.0123861	0.0238529	0.329089	Casc5
	487	ENSMUSG00000025551	1.29494	4.1466	1.385	0.139278	0.000201557	0.173615	0.414445	0.0111369	0.496285	Fgf14
	487	ENSMUSG00000079467	-6.31731	-7.86026	-8.20867	0.000752324	0.000312291	0.000224913	0.023714	0.0151046	0.0124275	Gm14966
	489	ENSMUSG00000022305	7.69098	7.69098	7.69098	0.000225434	0.0144814	0.00464724	0.0123861	0.144836	0.0825429	Lrp12
	490	ENSMUSG00000103696	-5.12421	-5.91041	-2.59835	0.000473322	0.000208195	0.0399049	0.018379	0.0114162	0.214631	Gm37531
	490	ENSMUSG00000071415	-0.191309	0.109371	-1.27332	0.52792	0.761374	0.000229567	0.811296	1	0.012607	Rpl23
	491	ENSMUSG00000051054	7.68631	7.68631	7.68631	0.000226171	0.0145031	0.00465613	0.0123861	0.144855	0.0825656	1700014D04Rik
	492	ENSMUSG00000041238	1.43736	2.11852	0.451689	0.000949056	0.00020889	0.371537	0.0271682	0.0114248	0.705804	Rbbp8
	492	ENSMUSG00000053117	7.68505	7.68505	7.68505	0.000226679	0.0145129	0.00466062	0.0123861	0.144855	0.0825656	E330013P04Rik
	493	ENSMUSG00000026399	1.49806	-2.44807	7.53857	0.288563	0.181622	0.000232545	0.606967	0.525907	0.0126928	Cd55
	493	ENSMUSG00000099813	7.68018	7.68018	7.68018	0.000227463	0.0145358	0.00466999	0.0123861	0.144903	0.0825656	Gm6882
	493	ENSMUSG00000048154	-3.2037	-3.88385	-1.90411	0.000734631	0.000210731	0.0413204	0.0234386	0.0115022	0.219221	Kmt2d
	494	ENSMUSG00000031604	2.75658	9.56078	0.944218	0.0697775	0.00021297	0.594766	0.278252	0.0116008	0.920408	Msmo1
	494	ENSMUSG00000031860	7.67494	7.67494	1.96359	0.000228025	0.0145569	0.502412	0.0123861	0.144971	0.839611	Pbx4
	495	ENSMUSG00000027339	-4.25417	-6.04866	-6.03806	0.00332256	0.000278772	0.000234021	0.0598284	0.0140136	0.0127218	Rassf2
	495	ENSMUSG00000053025	5.56979	8.47333	7.60285	0.00100544	0.000214255	0.00064054	0.0279209	0.0116473	0.0251625	Sv2b
	496	ENSMUSG00000027777	-5.41618	0.250658	-1.85273	0.000228605	0.825024	0.121214	0.0123861	1	0.403662	Schip1
	496	ENSMUSG00000042502	0.343211	8.98947	1.70423	0.839724	0.000216942	0.381394	0.997042	0.0117695	0.716386	Cd2bp2
	497	ENSMUSG00000028063	-1.95945	5.84446	-2.54271	0.0972445	0.00021847	0.048589	0.336993	0.0118199	0.240255	Lmna
	497	ENSMUSG00000069309	-0.0899529	-0.216356	-2.10613	0.85353	0.709084	0.000236314	1	1	0.0127752	Hist1h2an
	497	ENSMUSG00000101009	6.74282	6.4538	6.25901	0.000228767	0.0192428	0.0105922	0.0123861	0.163294	0.113692	1700108F19Rik
	498	ENSMUSG00000044949	1.66521	2.61255	9.08089	0.397903	0.323162	0.000236428	0.701144	0.691726	0.0127752	Ubtd2
	498	ENSMUSG00000035435	7.66549	7.66549	7.66549	0.00022985	0.0146051	0.00469843	0.0124197	0.145223	0.082905	Abca17
	499	ENSMUSG00000035683	7.66011	7.66011	2.34104	0.000230416	0.0146267	0.428268	0.0124248	0.145343	0.765591	Melk
	499	ENSMUSG00000029504	0	-6.31053	0	1	0.000219437	1	1	0.0118199	1	Ddx51
	500	ENSMUSG00000028629	7.65741	7.65741	0.598738	0.000230867	0.0146396	0.835174	0.0124248	0.145404	1	Exo5
	501	ENSMUSG00000063681	0.266018	2.07559	1.98056	0.569155	0.000545421	0.000243938	0.842385	0.0230043	0.013102	Crb1
	501	ENSMUSG00000079110	-2.16643	-9.45297	-7.14985	0.0236436	0.000220654	0.000875331	0.164484	0.0118515	0.0312806	Capn3
	501	ENSMUSG00000030156	-2.43812	0.0335499	0.963675	0.000232127	0.961531	0.138719	0.0124673	1	0.435148	Cd69
	502	ENSMUSG00000084289	-0.489329	0.936361	1.03361	0.0440611	0.00295062	0.000245173	0.220708	0.068329	0.0131421	Gm6977
	503	ENSMUSG00000044405	7.64442	7.64442	7.64442	0.000233059	0.014702	0.00473781	0.012468	0.145447	0.0833267	Adig
	503	ENSMUSG00000020140	1.12166	4.5812	4.18986	0.231664	0.000413452	0.000246016	0.536338	0.0184504	0.0131445	Lgr5
	504	ENSMUSG00000041878	7.63344	7.63344	7.47261	0.00023482	0.0147536	0.0134772	0.0125372	0.145747	0.125661	8430432A02Rik
	504	ENSMUSG00000020599	1.16987	7.17631	4.32063	0.37562	0.000230961	0.0098947	0.6959	0.0123312	0.110526	Rgs9
	505	ENSMUSG00000087307	-1.76487	-2.28407	-1.66917	0.000588067	0.000231915	0.00123504	0.0203659	0.0123576	0.0385094	Gm12925
	505	ENSMUSG00000078240	-0.529492	-1.31322	-1.51526	0.159601	0.00277866	0.000246976	0.447226	0.0654738	0.0131601	Gm3550
	506	ENSMUSG00000026017	-0.977094	0.232821	-0.65264	0.000235799	0.452401	0.0234977	0.0125398	0.80455	0.15939	Carf
	506	ENSMUSG00000104205	1.48601	4.21126	3.40816	0.0693213	0.000232539	0.000594689	0.277128	0.0123582	0.0239558	Gm37396
	507	ENSMUSG00000044067	7.62111	7.62111	7.62111	0.000236947	0.0148134	0.00478366	0.0125613	0.14612	0.0836234	Gpr22
	508	ENSMUSG00000104069	-0.508384	1.53913	2.21245	0.345002	0.018305	0.000254436	0.673944	0.159158	0.0134537	Gm37198
	508	ENSMUSG00000028737	7.61807	7.61807	-0.493796	0.000237398	0.0148273	0.865159	0.0125613	0.146203	1	Aldh4a1
	508	ENSMUSG00000024270	-0.201248	8.22679	1.41411	0.903991	0.000233456	0.447269	1	0.0123663	0.784893	Slc39a6
	509	ENSMUSG00000037242	1.77263	9.49298	3.54579	0.240824	0.000237943	0.0621467	0.545114	0.0125691	0.274644	Clic4
	509	ENSMUSG00000042659	7.61679	4.96611	7.61679	0.000237605	0.169805	0.00479175	0.0125613	0.506807	0.0836234	Arrdc4
	510	ENSMUSG00000027315	7.60605	7.60605	7.60605	0.000239448	0.0148853	0.00481322	0.0126339	0.146399	0.0836919	Spint1
	510	ENSMUSG00000074749	-2.36885	-0.400191	-2.67266	0.000523687	0.577076	0.000256189	0.0194103	0.918848	0.0135163	Kiz
	510	ENSMUSG00000019810	2.01442	8.27959	0.990151	0.146449	0.000238219	0.542517	0.425904	0.0125691	0.875793	Fuca2
	511	ENSMUSG00000003604	-6.70713	-5.28523	-7.57759	0.000558789	0.00403413	0.000256674	0.0199384	0.0830562	0.0135163	Aven
	511	ENSMUSG00000022793	7.60008	7.18764	7.30075	0.000240777	0.0450753	0.0189788	0.0126792	0.237655	0.144266	B4galt4
	512	ENSMUSG00000021262	-3.11068	-4.82914	-3.27935	0.00607008	0.000240564	0.00603556	0.0878171	0.0126432	0.09208	Evl
	512	ENSMUSG00000052551	1.5082	1.30553	1.75948	0.000242426	0.0126105	0.000277544	0.0127411	0.137327	0.0143624	Adarb2
	513	ENSMUSG00000089906	0.215579	0.671296	1.09851	0.39312	0.0412141	0.000264315	0.697274	0.227473	0.0138644	Gm6428
	513	ENSMUSG00000050627	-6.50355	-8.05342	-7.4548	0.000593178	0.000241406	0.000341396	0.0204639	0.0126603	0.0165525	Gpd1l
	513	ENSMUSG00000019865	1.30389	1.55352	1.34626	0.000243157	0.000659772	0.00119317	0.0127546	0.0262242	0.0378174	Nmbr
	514	ENSMUSG00000096397	7.57709	6.98232	1.438	0.000244417	0.0552659	0.619578	0.0127957	0.264236	0.940111	Trav17
	515	ENSMUSG00000098755	4.23616	4.38988	3.85557	0.000245025	0.00471256	0.0173748	0.0128027	0.0915494	0.139072	Gm27651
	515	ENSMUSG00000000782	-1.19076	-3.83297	-2.54643	0.15696	0.000244772	0.00797128	0.443088	0.0127895	0.102188	Tcf7
	516	ENSMUSG00000080727	2.62238	0.0671469	5.25731	0.0145397	0.960132	0.000270817	0.131645	1	0.0141229	C920021L13Rik
	516	ENSMUSG00000022205	0.0595414	1.48752	0.416079	0.855994	0.000245685	0.257502	1	0.0128123	0.599402	Sub1
	516	ENSMUSG00000031202	7.55062	7.55062	7.55062	0.000249042	0.015155	0.00492466	0.0129873	0.147492	0.0846759	Rab39b
	517	ENSMUSG00000023186	7.54714	-0.206368	6.01913	0.000249657	0.946617	0.0654908	0.0129942	1	0.282328	Vwa5a
	517	ENSMUSG00000004665	-1.30649	-3.12079	-2.07428	0.0662128	0.000247238	0.00862208	0.26983	0.0128683	0.105347	Cnn2
	518	ENSMUSG00000102330	2.55233	3.02684	2.71725	0.000251377	0.00060231	0.00141935	0.0130234	0.0246691	0.0422977	Gm37234
	518	ENSMUSG00000024170	1.03187	6.7541	1.4966	0.379738	0.000251523	0.274547	0.6959	0.0130661	0.61642	Telo2
	519	ENSMUSG00000037563	-0.493071	-0.41247	-1.1307	0.0758432	0.204249	0.000277536	0.289554	0.557813	0.0143624	Rps16
	519	ENSMUSG00000071291	7.53403	-1.45246	-1.50434	0.000252001	0.642062	0.615085	0.0130234	0.970087	0.937062	Zfp58
	519	ENSMUSG00000073423	-7.33348	-8.88725	-8.3133	0.000569917	0.000252464	0.000339765	0.0200995	0.0130897	0.016512	Zfp414
	520	ENSMUSG00000022176	7.53264	7.53264	7.53264	0.000252256	0.0152438	0.00496151	0.0130234	0.147978	0.084812	Rem2
	521	ENSMUSG00000097417	-0.188459	1.88167	2.14552	0.716378	0.00346281	0.000278491	0.93419	0.0756952	0.0143837	Gm26669
	521	ENSMUSG00000096463	1.02237	3.42449	1.58562	0.134677	0.000254028	0.0462495	0.405748	0.0131202	0.23408	Gm21750
	522	ENSMUSG00000033526	0.103053	2.21459	-0.323098	0.828272	0.000254837	0.546771	0.991546	0.0131368	0.879021	Ppip5k1
	522	ENSMUSG00000077711	-0.719693	-0.646581	-1.24349	0.0194688	0.0699214	0.000279698	0.149982	0.303896	0.0144184	AF357399
	523	ENSMUSG00000104503	-0.214225	1.4492	1.69264	0.603577	0.0042916	0.000280633	0.867193	0.0863233	0.0144389	Gm37738
	524	ENSMUSG00000084113	4.346	2.29989	3.82547	0.000254276	0.192445	0.014547	0.0130369	0.543452	0.129138	Gm14277
	524	ENSMUSG00000066892	0.0188858	4.66456	1.02211	0.983346	0.000258175	0.313346	1	0.0132581	0.653723	Fbxl12
	525	ENSMUSG00000101682	-0.256965	-2.73556	-0.511357	0.640313	0.000259609	0.42465	0.891188	0.0133063	0.762099	Gm29228
	525	ENSMUSG00000034333	7.52098	2.60701	0.39084	0.000254352	0.428625	0.891926	0.0130369	0.782011	1	Zbed4
	525	ENSMUSG00000058064	-0.409164	-0.462144	-1.37785	0.223047	0.241894	0.000284772	0.526627	0.600475	0.0145961	Gm10036
	526	ENSMUSG00000068205	-4.57831	0.57671	0.864822	0.000255162	0.589165	0.372366	0.0130535	0.928645	0.706564	Macrod2
	528	ENSMUSG00000100662	-0.800138	-1.58319	-0.673861	0.0327166	0.000264966	0.100306	0.189776	0.0135013	0.363079	Gm19029
	528	ENSMUSG00000047786	2.49357	6.41773	6.3535	0.0616795	0.00126006	0.000290819	0.260596	0.0384795	0.014769	Lix1
	529	ENSMUSG00000029524	7.4899	7.4899	7.4899	0.000259997	0.0154562	0.00504978	0.0132089	0.148859	0.0851941	Sirt4
	529	ENSMUSG00000083261	1.22154	1.75339	2.05716	0.0107172	0.00458628	0.000290867	0.117614	0.0898644	0.014769	Gm7816
	529	ENSMUSG00000076865	0	-5.027	0	1	0.000265419	1	1	0.0135013	1	Trdv2-1
	530	ENSMUSG00000040017	1.2114	0.931142	0.689529	0.000260163	0.0970104	0.167576	0.0132089	0.369055	0.485414	Saa4
	530	ENSMUSG00000068959	1.83083	0.587874	5.15446	0.128983	0.702722	0.000290891	0.395984	1	0.014769	Zfp619
	530	ENSMUSG00000031753	-4.4955	-5.98891	-3.76	0.00196465	0.000268113	0.00872193	0.0421586	0.0136125	0.105501	Cog4
	531	ENSMUSG00000054976	1.24127	3.01656	3.54145	0.141238	0.00622478	0.000292203	0.417396	0.106283	0.0148077	Nyap2
	532	ENSMUSG00000052605	7.4756	-0.503025	0.361583	0.000262677	0.870416	0.899966	0.0132817	1	1	Isoc2b
	533	ENSMUSG00000105558	-0.406138	-1.83532	-1.29541	0.340948	0.000276507	0.00618875	0.670753	0.0139448	0.0932958	RP23-349J3.8
	533	ENSMUSG00000002280	7.47349	0.849152	5.82803	0.000263078	0.785237	0.0730876	0.0132817	1	0.301412	Narfl
	534	ENSMUSG00000030159	7.46651	7.46651	7.46651	0.000264397	0.0155745	0.00509917	0.0133022	0.149516	0.0858122	Clec1b
	534	ENSMUSG00000024502	6.66941	7.24858	7.49974	0.000347249	0.0059105	0.000296977	0.0152433	0.104019	0.0149651	Jakmip2
	535	ENSMUSG00000032038	-6.08955	-4.7628	-6.78322	0.000599771	0.0056207	0.000297772	0.0205334	0.101296	0.0149771	St3gal4
	535	ENSMUSG00000085779	3.70202	1.50337	-1.27573	0.000264471	0.268339	0.321576	0.0133022	0.631446	0.656573	Atcayos
	536	ENSMUSG00000061353	7.4595	7.4595	7.4595	0.000266111	0.0156145	0.00511647	0.0133597	0.14958	0.085942	Cxcl12
	536	ENSMUSG00000073394	0.57094	5.8664	5.8664	0.7301	0.00189258	0.000303383	0.942031	0.050027	0.0152072	Runx2os1
	537	ENSMUSG00000051341	9.38218	1.5611	9.50531	0.000267289	0.625156	0.00221052	0.0133938	0.956411	0.0549242	Zfp52
	537	ENSMUSG00000087569	-0.642494	-1.68697	-0.432494	0.116822	0.000280361	0.325055	0.375171	0.0140136	0.658681	Gm8464
	538	ENSMUSG00000020839	7.44207	7.44207	7.44207	0.000269081	0.0156992	0.00515134	0.0134484	0.149791	0.0863241	Tmigd1
	538	ENSMUSG00000084864	-4.91667	-4.61256	-5.79644	0.000587223	0.00104532	0.000304042	0.0203659	0.0343847	0.0152072	1700027A07Rik
	538	ENSMUSG00000103442	1.05095	2.15864	1.30579	0.043125	0.000280431	0.0263183	0.218503	0.0140136	0.169344	Pcdha1
	539	ENSMUSG00000044835	7.44237	7.44237	7.44237	0.000269377	0.0157017	0.00515292	0.0134484	0.149791	0.0863241	Ankrd45
	539	ENSMUSG00000028843	-1.40574	-0.900258	-1.57043	0.000466007	0.0451045	0.000305872	0.0182645	0.237704	0.0152703	Sh3bgrl3
	539	ENSMUSG00000065251	-1.25601	2.56304	1.06648	0.0308456	0.000280699	0.0822407	0.185067	0.0140136	0.323961	Gm23971
	540	ENSMUSG00000027669	6.74522	6.71041	5.66535	0.000271418	0.0143761	0.0216296	0.0135149	0.144507	0.153087	Gnb4
	540	ENSMUSG00000029075	0.824472	4.89533	3.87712	0.365689	0.000281518	0.000720154	0.691404	0.0140285	0.0275656	Tnfrsf4
	540	ENSMUSG00000085603	-5.12408	-8.41133	-8.26176	0.00666429	0.00029778	0.000307838	0.0926288	0.014569	0.01534	Gm11346
	541	ENSMUSG00000039826	6.68326	1.3172	-0.469745	0.000271713	0.537584	0.811001	0.0135149	0.88697	1	Trub2
	541	ENSMUSG00000030852	-7.23864	-9.21891	-3.34925	0.000798956	0.00028265	0.0113427	0.0244586	0.014056	0.117258	Tacc2
	541	ENSMUSG00000040605	0	-0.598883	-9.94811	1	0.165555	0.000310339	1	0.498908	0.0154361	Bace2
	542	ENSMUSG00000061175	3.01538	8.36142	7.05511	0.0351959	0.000283115	0.000506973	0.195801	0.014056	0.0213492	Fnip2
	542	ENSMUSG00000028848	6.917	-0.814483	-1.1735	0.000272265	0.785398	0.681909	0.0135173	1	0.984679	Gpn2
	543	ENSMUSG00000031765	0.0573018	9.18439	9.18439	0.978378	0.00185857	0.000319218	1	0.0494194	0.0158054	Mt1
	543	ENSMUSG00000053641	-1.34324	3.03333	-0.338713	0.0481798	0.000283841	0.63583	0.23058	0.0140661	0.951006	Dennd4a
	543	ENSMUSG00000019909	7.41788	7.41788	7.41788	0.000273687	0.0158223	0.00520281	0.0135629	0.15018	0.0865815	Fam162b
	544	ENSMUSG00000034842	-1.29495	6.79179	0.915929	0.31719	0.000285927	0.500167	0.641824	0.0141194	0.837783	Art3
	544	ENSMUSG00000050347	-0.680435	-0.835328	-1.13058	0.0215616	0.0181837	0.000319526	0.158136	0.158804	0.0158054	Gm9844
	544	ENSMUSG00000053110	1.92915	1.48387	0.855383	0.00027533	0.0567998	0.242255	0.0136192	0.267797	0.589511	Yap1
	545	ENSMUSG00000104623	-0.771671	-0.552627	-1.06671	0.00424527	0.0809649	0.00032536	0.0699975	0.33151	0.0160644	RP24-352B14.1
	545	ENSMUSG00000073234	7.40558	7.40558	7.40558	0.000276095	0.0158857	0.00522941	0.013632	0.150464	0.0868095	Gm8773
	546	ENSMUSG00000070683	7.39982	7.39982	7.39982	0.000277199	0.0159151	0.00524172	0.0136614	0.150478	0.0869066	Lactbl1
	546	ENSMUSG00000020128	1.89881	5.54285	0.887278	0.0543787	0.000290942	0.442111	0.244748	0.0143194	0.778861	Vps54
	546	ENSMUSG00000057322	0.102837	0.258037	-1.17375	0.717292	0.450741	0.000327347	0.934839	0.802447	0.0161239	Rpl38
	547	ENSMUSG00000078880	-2.66481	0.167491	-4.73179	0.0112876	0.761368	0.000327763	0.120222	1	0.0161239	Gm14308
	547	ENSMUSG00000057103	-4.83033	-6.28902	-2.48551	0.000822523	0.000291082	0.00951332	0.0247853	0.0143194	0.109026	Cml1
	547	ENSMUSG00000085866	-3.72269	-0.0381014	-0.6436	0.000280769	0.952942	0.438956	0.013769	1	0.775159	Gm15218
	548	ENSMUSG00000027168	2.60123	3.05043	2.26965	0.000281145	0.00181272	0.00979396	0.013769	0.0487356	0.110151	Pax6
	548	ENSMUSG00000030707	-0.447478	-2.64507	-1.38903	0.451426	0.000292544	0.038846	0.746753	0.0143651	0.211533	Coro1a
	548	ENSMUSG00000020755	-8.39655	-7.59429	-9.19284	0.000478438	0.000931667	0.00033305	0.0183918	0.032485	0.0163393	Sap30bp
	549	ENSMUSG00000103625	0.455658	1.87963	1.86917	0.340091	0.00219329	0.000333356	0.669704	0.0555828	0.0163393	Gm37357
	549	ENSMUSG00000025234	-0.505208	2.39061	-0.346116	0.33997	0.000297538	0.552114	0.669614	0.014569	0.88437	Arih1
	549	ENSMUSG00000054889	7.37839	7.37839	7.37839	0.000281551	0.0160274	0.00528904	0.013769	0.150765	0.0872743	Dsp
	550	ENSMUSG00000079388	4.30515	1.68802	1.65532	0.000282216	0.465641	0.431578	0.013769	0.818683	0.768992	2610042L04Rik
	550	ENSMUSG00000090523	-0.791419	-0.723455	8.32548	0.707678	0.766472	0.000334576	0.929674	1	0.0163526	Gypc
	551	ENSMUSG00000038028	6.15233	6.82935	8.57886	0.00360139	0.0287743	0.000334843	0.0628876	0.193575	0.0163526	Tigar
	551	ENSMUSG00000040599	7.37322	0.0232875	0.0518755	0.000282532	0.993972	0.985637	0.013769	1	1	Mis12
	551	ENSMUSG00000064090	0.02763	9.16204	1.1282	0.98639	0.000300565	0.535027	1	0.0146786	0.868391	Vrk2
	552	ENSMUSG00000032051	0.788521	8.85807	1.19154	0.644151	0.000304076	0.544984	0.893776	0.0148232	0.877683	Fdx1
	552	ENSMUSG00000020330	6.05543	6.73498	0.529154	0.000282916	0.00404866	0.785501	0.013769	0.083134	1	Hmmr
	553	ENSMUSG00000039997	-3.01367	-3.31034	-2.91543	0.000339761	0.000305072	0.000872729	0.0150372	0.0148448	0.0312806	Ifi203
	553	ENSMUSG00000023960	7.36866	7.36866	0.534256	0.000283457	0.0160776	0.852518	0.013769	0.151013	1	Enpp5
	554	ENSMUSG00000028391	1.62636	1.758	2.02528	0.000631441	0.00428745	0.000339947	0.0211516	0.0863233	0.016512	Wdr31
	554	ENSMUSG00000074305	0.240594	1.8639	0.452277	0.556638	0.000306416	0.327074	0.832559	0.0148833	0.659896	Peak1
	554	ENSMUSG00000035365	7.36847	7.36847	7.36847	0.000283475	0.0160784	0.0053104	0.013769	0.151013	0.0875062	Parpbp
	555	ENSMUSG00000104377	1.33431	3.94612	1.98434	0.0841528	0.000310328	0.0299531	0.30713	0.0150461	0.183017	Gm37515
	555	ENSMUSG00000004961	7.35127	7.35127	7.35127	0.000286932	0.0161682	0.00534818	0.0139118	0.151335	0.0875391	Syt5
	556	ENSMUSG00000086614	-2.8771	0.837812	0.628926	0.000289046	0.273932	0.364232	0.013986	0.637046	0.698334	Gm14330
	556	ENSMUSG00000077737	-0.440384	-0.172132	-1.08029	0.101824	0.585824	0.000342536	0.345871	0.925984	0.0165779	Snord72
	557	ENSMUSG00000063065	-7.99729	-1.20756	-9.37211	0.000688163	0.0768771	0.000344108	0.0223645	0.322678	0.0166241	Mapk3
	557	ENSMUSG00000024978	7.34006	7.34006	0.787951	0.000289502	0.0162302	0.784035	0.013986	0.151593	1	Gpam
	557	ENSMUSG00000046324	-0.305003	6.89249	3.06331	0.826775	0.000313131	0.0566143	0.990723	0.0151046	0.26316	Ermp1
	558	ENSMUSG00000032484	7.33506	7.33506	7.33506	0.000290776	0.0162593	0.00538737	0.0140224	0.151703	0.0878067	Ngp
	558	ENSMUSG00000091908	-3.92532	-8.47829	-8.41274	0.00598952	0.000358771	0.000346938	0.0870729	0.0167317	0.0167308	Gm17231
	558	ENSMUSG00000092341	0.0603062	0.813058	0.685844	0.745586	0.000313217	0.00099131	0.951122	0.0151046	0.0337233	Malat1
	559	ENSMUSG00000029499	7.32508	7.32508	7.32508	0.00029237	0.0163069	0.00540681	0.0140537	0.151703	0.0880288	Pxmp2
	559	ENSMUSG00000088077	1.47186	6.75988	1.13956	0.313733	0.000317875	0.505171	0.637993	0.0153018	0.842337	Gm22814
	559	ENSMUSG00000031433	-0.315203	-6.347	-7.98139	0.247149	0.00115234	0.000350646	0.551979	0.0363529	0.0168793	Rbm41
	560	ENSMUSG00000102133	0.374369	0.873669	0.609376	0.0531771	0.000320734	0.00557996	0.242238	0.0154119	0.0888994	Gm37106
	560	ENSMUSG00000095854	3.01133	-0.959977	6.63042	0.0271079	0.575275	0.000351763	0.173967	0.917685	0.0169028	Trav14d-1
	560	ENSMUSG00000067889	7.32293	7.32293	7.32293	0.000292992	0.0163202	0.00541269	0.0140537	0.151703	0.0880288	Sptbn2
	561	ENSMUSG00000035951	7.32205	7.32205	7.32205	0.00029308	0.0163239	0.00541408	0.0140537	0.151703	0.0880288	Ascl3
	561	ENSMUSG00000096201	1.26297	3.58192	1.64433	0.175081	0.000324271	0.125652	0.462306	0.0155414	0.411836	Gm10715
	562	ENSMUSG00000106281	-0.222717	-0.380823	-1.86403	0.623006	0.478055	0.00035327	0.880102	0.831872	0.0169149	AL589651.4
	562	ENSMUSG00000023805	-0.112375	8.71381	1.50629	0.941966	0.000325283	0.38477	1	0.0155414	0.720174	Synj2
	563	ENSMUSG00000053134	1.9292	0.469126	7.5533	0.192559	0.801351	0.000355612	0.482008	1	0.0169967	Supt7l
	563	ENSMUSG00000074170	7.31707	7.31707	7.31707	0.000294038	0.0163494	0.00542476	0.0140537	0.151758	0.0880948	Plekhf1
	565	ENSMUSG00000106092	5.55364	6.30595	3.75637	0.000296786	0.00126076	0.0573894	0.0141134	0.0384795	0.265372	RP23-3L20.3
	565	ENSMUSG00000047284	-6.31912	0	-9.22633	0.0018095	1	0.0003611	0.0405091	1	0.0171717	Neurl4
	566	ENSMUSG00000096681	-0.0578903	-0.442777	-1.03175	0.819877	0.144216	0.000361745	0.988084	0.459965	0.0171717	Rps19-ps1
	567	ENSMUSG00000073676	2.9	2.79526	2.39231	0.000297392	0.009836	0.01301	0.0141138	0.127167	0.12366	Hspe1
	567	ENSMUSG00000033420	2.22619	2.72631	2.60307	0.000548459	0.000577916	0.000361938	0.0197581	0.0239248	0.0171717	Antxr1
	567	ENSMUSG00000024436	-6.5638	-7.82037	-6.92904	0.000958482	0.000331384	0.000785934	0.0273218	0.015727	0.0292117	Mrps18b
	568	ENSMUSG00000106965	-4.3701	-5.50891	-5.30075	0.000773985	0.000332386	0.000364011	0.0241334	0.0157468	0.0171845	RP23-345O17.4
	568	ENSMUSG00000097677	7.29744	7.29744	7.29744	0.00029868	0.0164596	0.00547215	0.01415	0.152084	0.0883341	Gm26611
	568	ENSMUSG00000036775	-0.760791	6.19628	5.87778	0.576453	0.000925017	0.000362802	0.847427	0.032434	0.0171717	Decr2
	569	ENSMUSG00000000204	-4.59865	-1.59508	-0.994367	0.00029995	0.134469	0.295534	0.0141539	0.441379	0.637035	Slfn4
	569	ENSMUSG00000071715	-8.73356	-8.47263	-10.038	0.000767329	0.00112599	0.000363101	0.0240373	0.0357877	0.0171717	Ncf4
	570	ENSMUSG00000033569	-0.443159	1.39531	0.640126	0.166903	0.000340452	0.0682819	0.455867	0.0160723	0.289399	Adgrb3
	570	ENSMUSG00000095683	7.29108	7.29108	7.29108	0.000300039	0.0164938	0.00548663	0.0141539	0.152206	0.0884076	Gm10662
	571	ENSMUSG00000025980	3.74927	1.80614	2.59461	0.00030034	0.172317	0.0355912	0.0141539	0.511571	0.201326	Hspd1
	571	ENSMUSG00000060950	0.0649982	-1.73262	-4.83359	0.945938	0.118078	0.000367123	1	0.409489	0.0172863	Trmt61a
	571	ENSMUSG00000097125	-2.24105	6.46541	1.06009	0.142184	0.000347592	0.481892	0.418695	0.0163807	0.819018	Gm26885
	572	ENSMUSG00000026637	1.95908	-2.27074	1.46955	0.000302216	0.00120591	0.0214247	0.0141935	0.0373415	0.152437	Traf5
	572	ENSMUSG00000002413	0.181545	4.61433	0.793893	0.840983	0.00035063	0.43602	0.997695	0.0164901	0.772808	Braf
	572	ENSMUSG00000058932	-0.538046	-0.958889	-1.41984	0.141155	0.0294137	0.000367452	0.417396	0.19513	0.0172863	Gm2174
	573	ENSMUSG00000073771	-7.43897	-7.41369	-8.48123	0.000806842	0.0010947	0.000368892	0.0245603	0.0352087	0.0173237	Btbd19
	573	ENSMUSG00000037202	7.27837	7.27837	7.27837	0.000302237	0.0165564	0.00551246	0.0141935	0.152418	0.088664	Prf1
	573	ENSMUSG00000097788	-0.572306	-2.34801	-1.06531	0.210221	0.00035114	0.0393816	0.508708	0.0164901	0.213137	Gm16596
	574	ENSMUSG00000104498	0.0148577	3.09064	-0.241019	0.981943	0.000353061	0.744417	1	0.0165514	1	Gm37110
	574	ENSMUSG00000034906	7.27387	7.27387	7.27387	0.000303213	0.0165808	0.00552279	0.0142146	0.152433	0.0887241	Ncaph
	574	ENSMUSG00000057696	-0.837191	-1.02214	-1.79413	0.0552354	0.0534226	0.000382027	0.24672	0.259908	0.0179094	Rpl30-ps1
	575	ENSMUSG00000027276	7.26156	7.01471	7.26156	0.000305883	0.0408231	0.00555108	0.0143148	0.226733	0.0888849	Jag1
	575	ENSMUSG00000081087	0.110215	0.103786	-1.31307	0.730733	0.787636	0.000387905	0.942215	1	0.0181533	Rps15a-ps7
	575	ENSMUSG00000063975	-0.456195	-2.26168	0	0.0761958	0.000355442	1	0.290131	0.016634	1	Slco1a5
	576	ENSMUSG00000047992	7.25906	7.25906	7.25906	0.00030642	0.0166608	0.00555679	0.014315	0.152721	0.0888849	Fam69c
	576	ENSMUSG00000081620	-0.497058	-0.893321	-1.40708	0.172236	0.0421421	0.000389997	0.460934	0.230769	0.0182195	Gm14633
	577	ENSMUSG00000026070	1.52655	1.41177	2.74035	0.0161686	0.0826939	0.000391254	0.137845	0.33492	0.0182465	Il18r1
	577	ENSMUSG00000032135	7.25295	7.25295	7.25295	0.000307766	0.0166941	0.00557095	0.0143341	0.152744	0.0888849	Mcam
	578	ENSMUSG00000054293	5.50743	7.45339	3.30477	0.000308417	0.00167106	0.0627699	0.0143341	0.0461503	0.275936	A630033H20Rik
	579	ENSMUSG00000046822	0	-3.30715	-7.25517	1	0.00842374	0.000399218	1	0.120811	0.0185366	Slc39a3
	579	ENSMUSG00000071540	7.25228	7.25228	7.25228	0.000308458	0.0167036	0.00557574	0.0143341	0.152779	0.0888849	3425401B19Rik
	579	ENSMUSG00000024955	-3.2548	-3.85036	-2.06289	0.000905667	0.000361173	0.0319681	0.0264037	0.0167694	0.189815	Esrra
	580	ENSMUSG00000079363	-5.71996	-5.08946	-4.06896	0.000309447	0.0014479	0.00634726	0.0143341	0.0423035	0.0940755	Gbp4
	580	ENSMUSG00000031618	5.15787	7.65149	8.38301	0.0127153	0.0137075	0.000400422	0.125479	0.142032	0.0185366	Nr3c2
	580	ENSMUSG00000021991	-1.11135	2.05158	1.38703	0.0209328	0.00036145	0.00706606	0.155784	0.0167694	0.09745	Cacna2d3
	581	ENSMUSG00000025977	-3.23092	-2.5205	-1.08371	0.000309492	0.00645823	0.189892	0.0143341	0.107874	0.517921	Boll
	581	ENSMUSG00000042807	-0.396968	1.36373	-2.16912	0.449408	0.0318177	0.000400988	0.745456	0.202298	0.0185366	Hecw2
	581	ENSMUSG00000025086	-0.973736	-5.99544	-2.43565	0.390305	0.000363119	0.0716282	0.696656	0.0168178	0.29821	Trub1
	582	ENSMUSG00000031828	-7.69999	-10.0539	-5.86696	0.00112949	0.000366148	0.00350998	0.0299444	0.016929	0.0703277	Klhl36
	582	ENSMUSG00000025198	6.23008	-1.21954	1.25627	0.000310217	0.571746	0.530154	0.014343	0.91436	0.864267	Erlin1
	583	ENSMUSG00000085264	6.36026	6.24758	2.95841	0.000310849	0.0209372	0.228411	0.0143476	0.169322	0.574178	Gm15581
	583	ENSMUSG00000030774	-0.372217	7.32319	8.58525	0.861243	0.0217824	0.000402113	1	0.172266	0.0185366	Pak1
	583	ENSMUSG00000074746	0.338466	2.22724	0.951956	0.486206	0.000367748	0.0843287	0.778195	0.0169738	0.328679	Pdzd8
	584	ENSMUSG00000092932	0.34158	0.952344	0.433059	0.100381	0.000369299	0.0639842	0.342307	0.0170162	0.279213	Gm22906
	584	ENSMUSG00000099623	7.23248	7.23248	7.23248	0.000312845	0.0168117	0.00562179	0.014415	0.153455	0.0891962	Gm4526
	584	ENSMUSG00000022311	-0.103032	2.04459	2.37253	0.874154	0.00690896	0.000402653	1	0.111359	0.0185366	Csmd3
	585	ENSMUSG00000107928	0.180076	3.5124	3.32909	0.817706	0.000891959	0.000402984	0.986762	0.0319003	0.0185366	RP23-4F16.12
	585	ENSMUSG00000085917	0.410174	-1.76082	0.195586	0.28174	0.000371474	0.677916	0.598039	0.01708	0.981969	Gm15899
	585	ENSMUSG00000091206	1.38098	1.38098	1.2184	0.000315339	0.0134404	0.0256966	0.014505	0.140536	0.166981	Vmn2r91
	586	ENSMUSG00000104315	-4.52618	0.555745	-4.41074	0.000318977	0.593269	0.000603469	0.0146161	0.931915	0.0242008	Gm37906
	586	ENSMUSG00000076496	-4.05522	-4.84251	-0.362902	0.000763538	0.000372374	0.430112	0.0239677	0.01708	0.767376	Trbj2-5
	587	ENSMUSG00000099969	0.159113	6.5375	0.305718	0.900362	0.000372587	0.830582	1	0.01708	1	Gm28960
	587	ENSMUSG00000019828	2.76361	3.71675	2.27047	0.000319676	0.000478196	0.0137275	0.0146161	0.0207211	0.126591	Grm1
	588	ENSMUSG00000093040	2.39146	4.31997	4.31997	0.06487	0.0024827	0.000406708	0.266924	0.0604588	0.0186124	Gm26141
	588	ENSMUSG00000019774	7.19893	1.32541	2.14461	0.000319854	0.673532	0.464028	0.0146161	0.993263	0.801546	Mtrf1l
	588	ENSMUSG00000064702	-1.37089	2.42679	1	0.0157224	0.000373287	0.0928258	0.136086	0.0170829	0.3476	Gm24950
	589	ENSMUSG00000026339	2.79995	3.73466	2.81958	0.000319925	0.000673167	0.00298268	0.0146161	0.0266386	0.0646127	Ccdc93
	589	ENSMUSG00000070003	-4.1507	-4.33395	-4.67722	0.000858795	0.00107466	0.00040931	0.0254312	0.0349673	0.0186997	Ssbp4
	589	ENSMUSG00000094334	2.6962	4.11584	3.34039	0.00608935	0.00037399	0.00431913	0.0879121	0.0170861	0.0793333	Fabp5l2
	590	ENSMUSG00000029212	2.24951	-0.403728	2.37841	0.00032123	0.60411	0.00159428	0.0146508	0.941049	0.0450637	Gabrb1
	590	ENSMUSG00000056493	-4.06284	-7.866	-7.01341	0.00936431	0.000375271	0.000727604	0.110037	0.017102	0.0277102	Foxk1
	590	ENSMUSG00000002985	2.25826	13.6907	13.6907	0.362174	0.00217793	0.000410538	0.689335	0.0554454	0.018724	Apoe
	591	ENSMUSG00000003721	-8.74477	-8.51843	-9.00289	0.000430074	0.000588559	0.000413114	0.0173025	0.0242164	0.018786	Insig2
	591	ENSMUSG00000051111	0.211955	6.56933	0.184299	0.861746	0.00037561	0.893141	1	0.017102	1	Sv2c
	591	ENSMUSG00000076864	7.18828	7.18828	7.18828	0.000322276	0.0170495	0.00572253	0.0146707	0.154507	0.0899093	Trdv1
	592	ENSMUSG00000093023	1.22969	2.7179	1.05677	0.0412266	0.000377063	0.126903	0.212523	0.0171392	0.413876	Gm27826
	592	ENSMUSG00000045752	7.18399	-2.21181	-0.0480097	0.000323303	0.487939	0.98671	0.0146707	0.842192	1	Tssc4
	593	ENSMUSG00000032625	3.03235	3.86898	3.01094	0.000804533	0.0003796	0.00688304	0.0245177	0.0172254	0.0962541	Thsd7a
	593	ENSMUSG00000009246	7.18399	-2.21332	-0.0480097	0.000323303	0.487663	0.98671	0.0146707	0.841943	1	Trpm5
	593	ENSMUSG00000037940	-1.11078	-0.221508	-2.09227	0.0352588	0.711056	0.000414322	0.196062	1	0.018786	Inpp4b
	594	ENSMUSG00000031446	-7.13395	-9.11899	-2.44137	0.00170295	0.00038498	0.137761	0.0388344	0.0174401	0.433163	Cul4a
	594	ENSMUSG00000104090	0.849156	1.51633	1.83556	0.0698319	0.0117745	0.00041469	0.278283	0.134824	0.018786	Gm34267
	595	ENSMUSG00000074212	0.0619499	3.12259	-0.606283	0.925926	0.000386485	0.421771	1	0.0174789	0.759109	Dnajb14
	595	ENSMUSG00000028278	4.07083	6.71222	6.71222	0.0219797	0.00236744	0.000419249	0.159072	0.0586067	0.0189454	Rragd
	595	ENSMUSG00000058230	7.11723	-1.26514	4.85538	0.000327523	0.620449	0.0641866	0.014795	0.953171	0.279708	Arhgap35
	596	ENSMUSG00000043467	-1.63794	-1.33326	-1.6959	0.000327691	0.00847501	0.000531383	0.014795	0.120811	0.021931	Zbtb37
	596	ENSMUSG00000029635	-1.72052	-2.01423	-3.25321	0.0326057	0.0260596	0.000419617	0.189623	0.184439	0.0189454	Cdk8
	596	ENSMUSG00000095969	0.0743917	3.41421	1.56519	0.918004	0.000389202	0.0550242	1	0.0175722	0.258809	Rnu1a1
	597	ENSMUSG00000029001	7.1626	7.1626	7.1626	0.000328278	0.0171933	0.00578417	0.0147967	0.154736	0.0903656	Fbxo44
	597	ENSMUSG00000064791	1.10498	1.56451	0.998436	0.00132438	0.000390319	0.0123148	0.0331689	0.0175931	0.120721	Snord14e
	598	ENSMUSG00000081070	-0.0257868	2.01508	-0.0160596	0.958468	0.000392537	0.974801	1	0.0176635	1	Gm13181
	598	ENSMUSG00000043881	7.1589	7.1589	7.1589	0.000329255	0.0172152	0.00579372	0.0148058	0.154736	0.0903656	Kbtbd7
	599	ENSMUSG00000040701	-9.34255	-9.42256	-10.2043	0.000605686	0.000682216	0.000426526	0.0206471	0.0268781	0.0191331	Ap1g2
	599	ENSMUSG00000088278	-0.135615	-3.87359	0	0.377759	0.000403273	1	0.6959	0.0181163	1	Gm23121
	600	ENSMUSG00000064563	-0.410765	-0.695111	-1.02724	0.114682	0.023175	0.000426618	0.372066	0.176069	0.0191331	Snora7a
	600	ENSMUSG00000021271	-0.197598	2.9001	-1.05944	0.755452	0.000405261	0.140614	0.955733	0.018145	0.437629	Zfp839
	600	ENSMUSG00000061046	7.15	-0.742308	5.50454	0.000331189	0.809892	0.0844519	0.0148456	1	0.328934	Haghl
	601	ENSMUSG00000027965	4.18766	8.30471	8.82627	0.0455472	0.0104842	0.000427923	0.224721	0.129591	0.0191597	Olfm3
	601	ENSMUSG00000034652	-3.30491	1.55464	0.355787	0.000332101	0.0774387	0.661144	0.0148456	0.323873	0.969579	Cd300a
	601	ENSMUSG00000045775	0	-9.29195	0	1	0.000405261	1	1	0.018145	1	Slc16a5
	602	ENSMUSG00000099850	0.354945	0.856875	0.825887	0.0845807	0.000940967	0.000429522	0.307898	0.0326716	0.0191993	Gm28906
	602	ENSMUSG00000020834	7.14615	3.83734	-0.164603	0.000332121	0.264506	0.954524	0.0148456	0.630135	1	Dhrs13
	602	ENSMUSG00000050974	0.591263	5.71984	-0.17897	0.670071	0.000410251	0.910826	0.910286	0.018338	1	Gm9847
	603	ENSMUSG00000033192	0.396801	7.78142	7.78142	0.841405	0.00238731	0.00043392	0.99784	0.0588819	0.0193638	Lpcat2
	603	ENSMUSG00000025579	7.12672	7.12672	-1.09333	0.000336742	0.0173952	0.710737	0.0150091	0.155553	1	Gaa
	604	ENSMUSG00000085596	-1.09724	-3.11942	-0.0543668	0.120403	0.00041501	0.941322	0.382654	0.0184893	1	Gm11476
	604	ENSMUSG00000044881	7.12576	0.89702	7.12576	0.000336938	0.773223	0.00587297	0.0150091	1	0.0909898	Coa4
	604	ENSMUSG00000021327	-2.58987	-3.17949	-3.63111	0.00548338	0.00218794	0.000440322	0.0821103	0.0555428	0.0196169	Zkscan3
	605	ENSMUSG00000025956	7.12366	-1.27035	3.18648	0.000337452	0.682895	0.289964	0.0150091	0.999251	0.631092	Mettl21a
	605	ENSMUSG00000078866	1.57661	5.63548	2.93764	0.237908	0.000417269	0.0671491	0.542301	0.0185447	0.286721	Gm14420
	606	ENSMUSG00000038147	-3.51492	-2.26772	-3.40182	0.000338544	0.0228685	0.000795835	0.0150328	0.174804	0.0294164	Cd84
	606	ENSMUSG00000020181	2.98744	7.43266	6.86021	0.0359693	0.000753812	0.000446273	0.197664	0.0286098	0.0197868	Nav3
	607	ENSMUSG00000026031	-1.3916	-1.26571	-1.2076	0.000339386	0.00378293	0.00368932	0.0150372	0.0794652	0.0724641	Cflar
	607	ENSMUSG00000022021	-0.87623	5.62791	-1.37617	0.456866	0.000418322	0.291357	0.751145	0.0185447	0.632421	Diap3
	608	ENSMUSG00000052572	3.4213	4.7571	5.68557	0.0113894	0.0126411	0.000448383	0.120746	0.137498	0.0198446	Dlg2
	608	ENSMUSG00000058492	-1.08609	-1.83511	-1.0399	0.0148856	0.000419464	0.029293	0.132672	0.0185455	0.180377	Scp2-ps2
	609	ENSMUSG00000082120	-3.07339	-2.42368	-0.0789271	0.000340449	0.00608111	0.9004	0.0150429	0.105501	1	Gm15720
	610	ENSMUSG00000027452	-9.18737	-0.748557	-10.6882	0.000865127	0.155787	0.000451061	0.0255461	0.481917	0.0198977	Acss1
	610	ENSMUSG00000062007	7.09081	-1.35068	-0.254684	0.000345585	0.664543	0.929773	0.0152219	0.986172	1	Hsh2d
	610	ENSMUSG00000096914	-0.072416	2.6402	1.79561	0.901025	0.000421955	0.00646731	1	0.018588	0.0945038	Galntl6
	611	ENSMUSG00000034949	0.379214	-5.82004	0.224007	0.67782	0.000422063	0.846001	0.914044	0.018588	1	Zfr2
	611	ENSMUSG00000035954	0.574659	-0.617043	6.83138	0.729133	0.761458	0.000455067	0.941517	1	0.0200337	Dock4
	612	ENSMUSG00000040264	9.44564	2.11392	9.34814	0.000346198	0.51671	0.0075542	0.0152219	0.86965	0.100391	Gbp2b
	612	ENSMUSG00000005125	0.23922	9.88694	3.12581	0.899139	0.000426451	0.165794	1	0.0187506	0.481891	Ndrg1
	613	ENSMUSG00000032908	-2.00418	-2.88873	0.341048	0.00567237	0.000430005	0.629576	0.0839413	0.018876	0.946757	Sgpp2
	613	ENSMUSG00000031620	2.97538	3.99699	5.8823	0.0152607	0.0222379	0.000472572	0.134243	0.173324	0.0207342	1700007B14Rik
	614	ENSMUSG00000097109	-1.99233	1.01943	-1.67021	0.000350613	0.102801	0.00440768	0.0153659	0.380506	0.0802197	Gm26580
	614	ENSMUSG00000004661	-3.87508	-8.47831	-8.41273	0.00734557	0.000488418	0.000473105	0.097742	0.0210285	0.0207342	Arid3b
	614	ENSMUSG00000022292	-1.56641	-1.94279	-1.46988	0.00137104	0.000453843	0.00497893	0.0338472	0.01989	0.084812	Rrm2b
	615	ENSMUSG00000027737	1.50041	6.88795	6.13449	0.249738	0.000567339	0.000475525	0.555295	0.0237058	0.0208064	Slc7a11
	615	ENSMUSG00000003282	9.68237	9.73773	9.65223	0.000352579	0.0153642	0.00677368	0.0154269	0.148599	0.0960123	Plag1
	616	ENSMUSG00000079554	7.46957	8.75851	8.55971	0.000354992	0.00441918	0.00165471	0.0155073	0.0882819	0.0461422	Aox2
	616	ENSMUSG00000097352	0.737093	0.269748	6.90761	0.61186	0.880121	0.000477567	0.87234	1	0.0208149	C920009B18Rik
	617	ENSMUSG00000085718	-0.789925	-0.655116	-1.16735	0.0111759	0.0783309	0.000478864	0.120102	0.325905	0.0208149	Rpl9-ps3
	617	ENSMUSG00000097055	0.788784	1.91167	1.10452	0.063067	0.000462483	0.0238793	0.263316	0.0201701	0.160162	Gm4419
	618	ENSMUSG00000032094	-0.91848	-1.68907	-1.73812	0.0389394	0.00111987	0.000479339	0.205609	0.0357046	0.0208149	Cd3d
	618	ENSMUSG00000075054	7.03956	-2.65313	1.73718	0.000358361	0.412557	0.549054	0.0156038	0.766731	0.881481	Yae1d1
	619	ENSMUSG00000096263	1.46018	1.49367	1.8656	0.00120385	0.00989129	0.000479471	0.0312658	0.127422	0.0208149	Snord14c
	619	ENSMUSG00000025359	3.18337	-1.05075	0.403291	0.000360652	0.345946	0.696994	0.015673	0.703975	0.9954	Pmel
	619	ENSMUSG00000102349	0.037895	0.810831	0.644305	0.842777	0.000465658	0.00258995	0.998686	0.0202429	0.0600802	Gm37376
	620	ENSMUSG00000028549	-6.4876	-8.45673	-7.13464	0.00220946	0.000471795	0.00144009	0.0455938	0.0204767	0.0426936	Itgb3bp
	620	ENSMUSG00000035847	7.02874	-0.33659	-1.74615	0.000361115	0.912883	0.562529	0.015673	1	0.892637	Ids
	621	ENSMUSG00000006567	7.02798	7.02798	7.02798	0.000362052	0.0179722	0.006121	0.0156883	0.158083	0.0927944	Atp7b
	621	ENSMUSG00000106362	1.80228	6.3502	6.3502	0.300958	0.00264298	0.000480607	0.62314	0.0629756	0.0208149	AL672049.1
	622	ENSMUSG00000046733	7.02113	7.02113	7.02113	0.000363055	0.0180049	0.00613419	0.0156896	0.158083	0.0929419	Gprc5a
	622	ENSMUSG00000069270	-1.46804	-0.391674	-3.69418	0.0824047	0.654434	0.000481136	0.303671	0.979447	0.0208149	Hist1h2ac
	623	ENSMUSG00000103975	7.02076	5.56495	5.52152	0.000363247	0.120124	0.0812549	0.0156896	0.413087	0.321361	Gm37676
	623	ENSMUSG00000038642	1.00685	-0.0127671	4.70715	0.328362	0.991997	0.000483543	0.655822	1	0.0208855	Ctss
	624	ENSMUSG00000074673	1.36601	1.95938	3.22113	0.0847587	0.054772	0.000485475	0.308346	0.263424	0.0209354	Ttll9
	624	ENSMUSG00000086917	7.01795	7.01795	0.48897	0.000363888	0.0180237	0.864639	0.0156921	0.158083	1	Gm11630
	625	ENSMUSG00000063177	7.00729	7.00729	0.0830807	0.000366709	0.018087	0.976952	0.015736	0.15847	1	Klk1b27
	625	ENSMUSG00000024294	0.407583	1.97472	6.64026	0.765901	0.257271	0.000487868	0.961127	0.618565	0.0209867	Mib1
	626	ENSMUSG00000062939	1.14288	2.20269	1.73348	0.017745	0.000492633	0.00220842	0.144076	0.0211761	0.0549228	Stat4
	626	ENSMUSG00000086459	1.77427	6.36351	6.36351	0.310005	0.0026737	0.000488227	0.633403	0.0636134	0.0209867	1700030C12Rik
	627	ENSMUSG00000041707	-2.71522	7.21077	-3.01019	0.15687	0.000495334	0.140712	0.442894	0.0212583	0.437786	1810011H11Rik
	627	ENSMUSG00000043157	7.00551	7.00551	7.00551	0.000367147	0.0180972	0.00617432	0.015736	0.15847	0.0932192	Arl11
	627	ENSMUSG00000060586	3.42921	5.00903	11.6499	0.148291	0.156299	0.000490483	0.428979	0.482755	0.0210501	H2-Eb1
	628	ENSMUSG00000026687	-8.8654	-8.88539	-9.89191	0.000764217	0.000889017	0.000492656	0.0239677	0.0319003	0.0211097	Aldh9a1
	628	ENSMUSG00000059436	-7.15945	-9.29497	-7.61232	0.00178148	0.000497817	0.00147992	0.0401391	0.0213285	0.0435225	Max
	628	ENSMUSG00000045394	7.0033	0.279194	7.0033	0.000367764	0.927828	0.0061802	0.015736	1	0.0932192	Epcam
	629	ENSMUSG00000061119	-0.12062	2.01028	8.75283	0.950979	0.411593	0.000497572	1	0.76568	0.0212864	Prcp
	630	ENSMUSG00000106948	0.205602	2.52703	0.538367	0.715248	0.000503735	0.394997	0.933439	0.0215084	0.731862	RP23-256D7.2
	630	ENSMUSG00000061740	7.00008	7.00008	-1.01822	0.000368584	0.0181295	0.7291	0.0157432	0.158649	1	Cyp2d22
	631	ENSMUSG00000067058	0.62467	0.157839	-1.56459	0.112465	0.742564	0.000501706	0.367986	1	0.0213492	Rps15a-ps5
	631	ENSMUSG00000048261	-0.327003	-1.76375	-0.462029	0.128809	0.000504794	0.0751898	0.395586	0.0215084	0.306918	Gm4879
	631	ENSMUSG00000019880	6.98978	6.98978	6.98978	0.00037208	0.0181981	0.00621921	0.0158673	0.158804	0.0935646	Rspo3
	632	ENSMUSG00000064604	-7.31655	-5.09616	-5.96849	0.000374148	0.0022892	0.00111792	0.0159303	0.0572492	0.0364632	Snora44
	632	ENSMUSG00000070291	-0.857529	5.04454	5.49204	0.632481	0.0165157	0.000502098	0.886429	0.152303	0.0213492	Ddx43
	632	ENSMUSG00000017493	0.900867	-3.72478	2.4587	0.255938	0.000505159	0.0093138	0.563264	0.0215084	0.10859	Igfbp4
	633	ENSMUSG00000027646	2.02191	7.24946	9.69515	0.348528	0.0411685	0.000502239	0.674278	0.227388	0.0213492	Src
	634	ENSMUSG00000065683	-2.03796	0.036243	4.21057	0.223183	0.983377	0.000504555	0.526671	1	0.0213492	Gm23731
	634	ENSMUSG00000061669	1.65137	1.35799	0.947201	0.000376528	0.0206788	0.0750643	0.0159811	0.169015	0.30668	Rpl34-ps2
	635	ENSMUSG00000026700	6.95902	6.95902	6.95902	0.000379582	0.0183748	0.00629523	0.0160487	0.159345	0.0938432	Tnfsf4
	635	ENSMUSG00000062202	1.3238	3.92577	2.37907	0.096401	0.000536072	0.0127694	0.335174	0.0227168	0.12263	Btbd9
	636	ENSMUSG00000080989	0.410047	-4.80965	0.0738252	0.606942	0.000537836	0.940178	0.869195	0.022726	1	Gm14048
	636	ENSMUSG00000023072	4.14054	4.62028	1.5597	0.000379678	0.00554126	0.261454	0.0160487	0.100411	0.602505	Cep89
	636	ENSMUSG00000003228	-2.34825	-2.35488	-3.4528	0.00834542	0.0156497	0.000505715	0.104582	0.149757	0.0213492	Grk5
	637	ENSMUSG00000086795	-0.807649	0.241338	2.25458	0.167426	0.72107	0.000505827	0.456117	1	0.0213492	Gm11579
	637	ENSMUSG00000093392	-0.785969	-0.530507	-0.684524	0.00037991	0.0378133	0.00456326	0.0160487	0.219161	0.0816985	Gm6061
	637	ENSMUSG00000076846	-0.271081	-7.08041	0	0.257207	0.000537979	1	0.56504	0.022726	1	Trav13-2
	638	ENSMUSG00000073557	-0.115445	-0.387456	-2.70956	0.857569	0.611736	0.000506735	1	0.946614	0.0213492	Ppp1r12b
	638	ENSMUSG00000060112	6.95348	6.95348	6.95348	0.000381066	0.0184079	0.00630966	0.0160723	0.159478	0.0939605	Olfr60
	639	ENSMUSG00000028177	2.99727	6.34857	1.57661	0.0118622	0.00054873	0.260773	0.122726	0.0230824	0.601451	1810013D15Rik
	639	ENSMUSG00000025395	5.8639	2.62128	3.0891	0.00038265	0.203144	0.102417	0.0161138	0.555417	0.367852	Prim1
	640	ENSMUSG00000035105	0.373743	9.65895	3.21669	0.843942	0.000548989	0.159634	0.999195	0.0230824	0.470389	Egln3
	640	ENSMUSG00000085204	6.94511	0.468104	6.94511	0.000383315	0.879527	0.0063315	0.0161166	1	0.0940272	Gm15327
	640	ENSMUSG00000041841	-0.656667	-0.231894	-1.0892	0.0200691	0.479392	0.000510262	0.152493	0.833653	0.0214541	Rpl37
	641	ENSMUSG00000078816	-2.89377	6.01827	-3.44258	0.0425202	0.000556682	0.0249674	0.216824	0.0233694	0.164384	Prkcg
	641	ENSMUSG00000105232	0.0815019	0.210207	-1.19719	0.78639	0.561619	0.000513531	0.972906	0.906195	0.0215579	AC124457.1
	641	ENSMUSG00000037347	6.93678	-0.356101	6.93678	0.000385593	0.907823	0.00635346	0.0161851	1	0.0940755	Chst7
	642	ENSMUSG00000039202	-0.151718	2.1044	0.659438	0.755114	0.000562315	0.222286	0.955715	0.0235691	0.565894	Abhd2
	642	ENSMUSG00000005899	-1.84579	-4.25975	-4.30997	0.0724434	0.000745752	0.000514409	0.282601	0.0284644	0.0215611	Smpd4
	642	ENSMUSG00000064981	-1.72057	-1.19223	-1.53157	0.000386147	0.0260222	0.00292361	0.0161851	0.184416	0.0639605	Snora70
	643	ENSMUSG00000093402	3.84272	1.60545	2.82079	0.000389122	0.361929	0.0687661	0.0162684	0.713343	0.290674	Gm18588
	643	ENSMUSG00000023927	0.783461	0.296939	2.39029	0.176817	0.677868	0.000516146	0.462306	0.996133	0.0216003	Satb1
	644	ENSMUSG00000080374	-0.46046	-0.34135	-1.063	0.0924414	0.287156	0.000517064	0.326359	0.654114	0.0216051	Gm22953
	644	ENSMUSG00000024807	-8.09496	-4.71851	-7.65927	0.000389344	0.00432275	0.000581287	0.0162684	0.0866127	0.0235216	Syvn1
	645	ENSMUSG00000021481	-1.02546	4.05774	7.60332	0.630016	0.139459	0.000518673	0.884888	0.450392	0.0216387	Zfp346
	645	ENSMUSG00000021704	6.91497	6.91497	6.48153	0.000391646	0.0186407	0.0318565	0.0163392	0.160565	0.189523	Mtx3
	645	ENSMUSG00000044763	0.948464	9.63092	0.777599	0.612033	0.000569295	0.718469	0.872495	0.0237388	1	Trmt10c
	646	ENSMUSG00000027983	1.68223	6.03391	5.9955	0.196984	0.00205859	0.000525658	0.489249	0.0535214	0.0218628	Cyp2u1
	646	ENSMUSG00000039208	-0.089355	9.83684	-0.0772102	0.963573	0.000569895	0.971799	1	0.0237388	1	Metrnl
	647	ENSMUSG00000078886	-4.6483	-0.802885	-4.15567	0.0003949	0.460866	0.00146772	0.0163911	0.813396	0.0432824	Gm2026
	647	ENSMUSG00000105979	2.50265	2.75562	3.26218	0.0102622	0.0356964	0.00052567	0.114688	0.213939	0.0218628	RP23-214I6.2
	648	ENSMUSG00000077575	0.0704439	0.210236	-1.19719	0.815262	0.562366	0.000527512	0.985487	0.906693	0.0219056	Gm24888
	648	ENSMUSG00000097695	0.0126063	2.63411	1.79422	0.983041	0.000574406	0.0077513	1	0.0238529	0.101202	Gm26905
	648	ENSMUSG00000021730	6.00316	7.14243	6.96841	0.000395138	0.00278452	0.00103794	0.0163911	0.0655182	0.0347477	Hcn1
	649	ENSMUSG00000090093	-2.33704	-1.36403	-5.26315	0.0539173	0.280258	0.000528684	0.243714	0.644372	0.021907	Gm14399
	649	ENSMUSG00000094017	0.17966	1.87069	-0.0130455	0.653678	0.000577549	0.965324	0.899413	0.0239248	1	Gm13160
	649	ENSMUSG00000100314	9.31291	9.51038	9.51038	0.000395327	0.00808122	0.00220591	0.0163911	0.119386	0.0549228	1700010J16Rik
	650	ENSMUSG00000107341	6.89739	6.89739	6.89739	0.000397524	0.018757	0.00646357	0.0164569	0.16105	0.0945038	RP23-338E5.5
	651	ENSMUSG00000041623	6.88815	6.88815	6.88815	0.000399254	0.0188054	0.00648367	0.0164903	0.161208	0.0945803	D11Wsu47e
	651	ENSMUSG00000093327	2.04864	4.14242	7.71181	0.167223	0.0536291	0.000530342	0.456117	0.260254	0.0219216	Mir5107
	652	ENSMUSG00000090732	-4.31107	0	-0.839075	0.000399558	1	0.0576839	0.0164903	1	0.265799	4930579O11Rik
	652	ENSMUSG00000090516	0.614046	2.07272	-0.270945	0.185568	0.000582857	0.610273	0.472641	0.0240554	0.933059	Rps11-ps1
	653	ENSMUSG00000043282	1.57213	2.09131	1.76012	0.000830015	0.000585151	0.00114221	0.0248995	0.024113	0.036942	Teddm1b
[truncated: 25,476 more rows]

## Sheet: mLN
	Top	Gene	logFC.mLK.vs.lun	logFC.mLK.vs.PEC	logFC.mLK.vs.siL	pval.mLK.vs.lun	pval.mLK.vs.PEC	pval.mLK.vs.siL	fdr.mLK.vs.lun	fdr.mLK.vs.PEC	fdr.mLK.vs.siL	gs
[truncated: 26,909 more rows]

[truncated: 1 more sheets: Lung]
