# Supplementary material for: The Host Peritoneal Cavity Harbors Prominent Memory Th2 and Early Recall Responses to an Intestinal Nematode
Source: Front Immunol. 2022 Mar 28;13:842870. doi: 10.3389/fimmu.2022.842870 (PMC8996181; doi:10.3389/fimmu.2022.842870)
Supplement: Supplementary file 4 [file Table_3.xlsx]

## Sheet: PC1_gobp
ID

## Sheet: PC1_gomf
ID

## Sheet: PC1_gocc
ID

## Sheet: PC1_kegg
ID

## Sheet: PC1_reactome
ID

## Sheet: PC1_biocarta
ID

## Sheet: PC2_gobp
ID

## Sheet: PC2_gomf
ID

## Sheet: PC2_gocc
ID

## Sheet: PC2_kegg
ID

[truncated: 7 more sheets: PC2_reactome, PC3_gobp, PC3_gomf, PC3_gocc, PC3_kegg, PC3_reactome, PC3_biocarta]
